# Supplementary material for: Frequent House Invasion of Trypanosoma cruzi-Infected Triatomines in a Suburban Area of Brazil
Source: PLoS Negl Trop Dis. 2015 Apr 24;9(4):e0003678. doi: 10.1371/journal.pntd.0003678 (PMC4409385; doi:10.1371/journal.pntd.0003678)
Supplement: S1 Spreadsheet — Legend: 0 = negative, 1 = positive. (XLSX) [file pntd.0003678.s001.xlsx]

## Sheet: Read-me first
Introduction ->	This spreadsheet archive a verson of the database used to produce the publication entitled: "Frequent house invasion of Trypanosoma cruzi-infected triatomines in a suburban area of Brazil". PLOS NTD XXXXXX - DOI:
>>>	We are sharing 2 data_set (spreadsheets), listed below:
	Spreadsheet 01 (Georef): Shows a database of 930 tritomines captured between 2007 and 2011.
	Spreadsheet 02 (T. tibiamaculata): Shows the molecular analysis results of 212 selected Triatoma tibiamaculata samples.

## Sheet: Sprdsheet 01 - Georef
Sample ID	CCZ ID	Country	State	City	Neighborhood	Environment	Species	Stage	Month	Year
625	CCZ-195	Brazil	Bahia	Salvador	Patamares	Intradomiciliary	Triatoma tibiamaculata (Pinto, 1926)	Adult	July	2007
628	CCZ-190	Brazil	Bahia	Salvador	Patamares	Intradomiciliary	Triatoma tibiamaculata (Pinto, 1926)	Adult	July	2007
629	CCZ-191	Brazil	Bahia	Salvador	Patamares	Intradomiciliary	Triatoma tibiamaculata (Pinto, 1926)	Adult	July	2007
630	CCZ-188	Brazil	Bahia	Salvador	Patamares	Intradomiciliary	Triatoma tibiamaculata (Pinto, 1926)	Adult	July	2007
631	CCZ-198	Brazil	Bahia	Salvador	Patamares	Intradomiciliary	Triatoma tibiamaculata (Pinto, 1926)	Adult	August	2007
632	CCZ-196	Brazil	Bahia	Salvador	Patamares	Intradomiciliary	Triatoma tibiamaculata (Pinto, 1926)	Adult	August	2007
633	CCZ-197	Brazil	Bahia	Salvador	Patamares	Intradomiciliary	Triatoma tibiamaculata (Pinto, 1926)	Adult	August	2007
635	CCZ-202	Brazil	Bahia	Salvador	Patamares	Intradomiciliary	Triatoma tibiamaculata (Pinto, 1926)	Adult	August	2007
636	CCZ-203	Brazil	Bahia	Salvador	Patamares	Intradomiciliary	Triatoma tibiamaculata (Pinto, 1926)	Adult	August	2007
637	CCZ-204	Brazil	Bahia	Salvador	Patamares	Intradomiciliary	Triatoma tibiamaculata (Pinto, 1926)	Nymph 3	August	2007
654	CCZ-218	Brazil	Bahia	Salvador	Patamares	Intradomiciliary	Triatoma tibiamaculata (Pinto, 1926)	Adult	September	2007
655	CCZ-219	Brazil	Bahia	Salvador	Patamares	Intradomiciliary	Triatoma tibiamaculata (Pinto, 1926)	Adult	September	2007
657	CCZ-221	Brazil	Bahia	Salvador	Patamares	Intradomiciliary	Triatoma tibiamaculata (Pinto, 1926)	Adult	September	2007
658	CCZ-222	Brazil	Bahia	Salvador	Patamares	Intradomiciliary	Triatoma tibiamaculata (Pinto, 1926)	Adult	September	2007
669	Personal	Brazil	Bahia	Salvador	Patamares	Intradomiciliary	Triatoma tibiamaculata (Pinto, 1926)	Adult	October	2007
719	CCZ-239	Brazil	Bahia	Salvador	Patamares	Intradomiciliary	Triatoma tibiamaculata (Pinto, 1926)	Adult	October	2007
730	CCZ-248	Brazil	Bahia	Salvador	Patamares	Intradomiciliary	Triatoma tibiamaculata (Pinto, 1926)	Adult	October	2007
737	CCZ-254	Brazil	Bahia	Salvador	Patamares	Intradomiciliary	Triatoma tibiamaculata (Pinto, 1926)	Adult	November	2007
738	CCZ-255	Brazil	Bahia	Salvador	Patamares	Intradomiciliary	Triatoma tibiamaculata (Pinto, 1926)	Adult	November	2007
752	CCZ-269	Brazil	Bahia	Salvador	Patamares	Intradomiciliary	Triatoma tibiamaculata (Pinto, 1926)	Adult	December	2007
766	CCZ-279	Brazil	Bahia	Salvador	Patamares	Intradomiciliary	Triatoma tibiamaculata (Pinto, 1926)	Adult	December	2007
767	CCZ-280	Brazil	Bahia	Salvador	Patamares	Intradomiciliary	Triatoma tibiamaculata (Pinto, 1926)	Adult	December	2007
788	CCZ-295	Brazil	Bahia	Salvador	Patamares	Intradomiciliary	Triatoma tibiamaculata (Pinto, 1926)	Adult	January	2008
789	CCZ-295	Brazil	Bahia	Salvador	Patamares	Intradomiciliary	Triatoma tibiamaculata (Pinto, 1926)	Adult	January	2008
807	CCZ-301	Brazil	Bahia	Salvador	Patamares	Intradomiciliary	Triatoma tibiamaculata (Pinto, 1926)	Adult	January	2008
808	CCZ-302	Brazil	Bahia	Salvador	Patamares	Intradomiciliary	Triatoma tibiamaculata (Pinto, 1926)	Adult	January	2008
838	CCZ-317	Brazil	Bahia	Salvador	Patamares	Intradomiciliary	Triatoma tibiamaculata (Pinto, 1926)	Adult	February	2008
854	CCZ-319	Brazil	Bahia	Salvador	Patamares	Intradomiciliary	Triatoma tibiamaculata (Pinto, 1926)	Adult	January	2008
880	CCZ-333	Brazil	Bahia	Salvador	Mussurunga	Intradomiciliary	Triatoma tibiamaculata (Pinto, 1926)	Adult	February	2008
881	Personal	Brazil	Bahia	Salvador	Pituaçú	Intradomiciliary	Triatoma tibiamaculata (Pinto, 1926)	Adult	March	2008
882	Personal	Brazil	Bahia	Salvador	Patamares	Intradomiciliary	Triatoma tibiamaculata (Pinto, 1926)	Adult	March	2008
916	CCZ-356	Brazil	Bahia	Salvador	Patamares	Intradomiciliary	Triatoma tibiamaculata (Pinto, 1926)	Adult	April	2008
918	CCZ-357	Brazil	Bahia	Salvador	Patamares	Intradomiciliary	Triatoma tibiamaculata (Pinto, 1926)	Adult	April	2008
921	CCZ-359	Brazil	Bahia	Salvador	Patamares	Intradomiciliary	Triatoma tibiamaculata (Pinto, 1926)	Adult	April	2008
932	Personal	Brazil	Bahia	Salvador	Mussurunga	Intradomiciliary	Triatoma tibiamaculata (Pinto, 1926)	Adult	April	2008
933	CCZ-364	Brazil	Bahia	Salvador	Patamares	Intradomiciliary	Triatoma tibiamaculata (Pinto, 1926)	Adult	April	2008
987	CCZ-379	Brazil	Bahia	Salvador	Patamares	Intradomiciliary	Triatoma tibiamaculata (Pinto, 1926)	Adult	June	2008
993	CCZ-386	Brazil	Bahia	Salvador	Patamares	Intradomiciliary	Triatoma tibiamaculata (Pinto, 1926)	Adult	September	2008
996	CCZ-389	Brazil	Bahia	Salvador	Paralela	Intradomiciliary	Triatoma tibiamaculata (Pinto, 1926)	Adult	September	2008
997	CCZ-388	Brazil	Bahia	Salvador	Patamares	Intradomiciliary	Triatoma tibiamaculata (Pinto, 1926)	Adult	September	2008
999	CCZ-340	Brazil	Bahia	Salvador	Patamares	Intradomiciliary	Triatoma tibiamaculata (Pinto, 1926)	Adult	March	2008
1002	CCZ-343	Brazil	Bahia	Salvador	Patamares	Intradomiciliary	Triatoma tibiamaculata (Pinto, 1926)	Adult	March	2008
1006	CCZ-391	Brazil	Bahia	Salvador	Patamares	Intradomiciliary	Triatoma tibiamaculata (Pinto, 1926)	Adult	October	2008
1007	CCZ-392	Brazil	Bahia	Salvador	Patamares	Intradomiciliary	Triatoma tibiamaculata (Pinto, 1926)	Adult	October	2008
1008	CCZ-393	Brazil	Bahia	Salvador	Patamares	Intradomiciliary	Triatoma tibiamaculata (Pinto, 1926)	Adult	October	2008
1009	CCZ-394	Brazil	Bahia	Salvador	Patamares	Intradomiciliary	Triatoma tibiamaculata (Pinto, 1926)	Adult	October	2008
1011	CCZ-396	Brazil	Bahia	Salvador	Patamares	Intradomiciliary	Triatoma tibiamaculata (Pinto, 1926)	Adult	October	2008
1012	CCZ-397	Brazil	Bahia	Salvador	Patamares	Intradomiciliary	Triatoma tibiamaculata (Pinto, 1926)	Adult	October	2008
1019	CCZ-402	Brazil	Bahia	Salvador	Patamares	Intradomiciliary	Triatoma tibiamaculata (Pinto, 1926)	Adult	October	2008
1020	CCZ-403	Brazil	Bahia	Salvador	Patamares	Intradomiciliary	Triatoma tibiamaculata (Pinto, 1926)	Adult	October	2008
1033	CCZ-411	Brazil	Bahia	Salvador	Patamares	Intradomiciliary	Triatoma tibiamaculata (Pinto, 1926)	Adult	November	2008
1036	CCZ-414	Brazil	Bahia	Salvador	Patamares	Intradomiciliary	Triatoma tibiamaculata (Pinto, 1926)	Adult	November	2008
1037	CCZ-415	Brazil	Bahia	Salvador	Pituaçú	Intradomiciliary	Triatoma tibiamaculata (Pinto, 1926)	Adult	November	2008
1042	CCZ-420	Brazil	Bahia	Salvador	Patamares	Intradomiciliary	Triatoma tibiamaculata (Pinto, 1926)	Adult	November	2008
1043	CCZ-420	Brazil	Bahia	Salvador	Patamares	Intradomiciliary	Triatoma tibiamaculata (Pinto, 1926)	Adult	November	2008
1045	CCZ-421	Brazil	Bahia	Salvador	Patamares	Intradomiciliary	Triatoma tibiamaculata (Pinto, 1926)	Adult	November	2008
1046	CCZ-421	Brazil	Bahia	Salvador	Patamares	Intradomiciliary	Triatoma tibiamaculata (Pinto, 1926)	Adult	November	2008
1057	CCZ-428	Brazil	Bahia	Salvador	Patamares	Intradomiciliary	Triatoma tibiamaculata (Pinto, 1926)	Adult	December	2008
1058	CCZ-429	Brazil	Bahia	Salvador	Patamares	Intradomiciliary	Triatoma tibiamaculata (Pinto, 1926)	Nymph 5	December	2008
1061	CCZ-405	Brazil	Bahia	Salvador	Fazenda Grande	Intradomiciliary	Triatoma tibiamaculata (Pinto, 1926)	Adult	October	2008
1062	CCZ-435	Brazil	Bahia	Salvador	Jaguaribe	Intradomiciliary	Triatoma tibiamaculata (Pinto, 1926)	Adult	January	2008
1074	CCZ-447	Brazil	Bahia	Salvador	Patamares	Intradomiciliary	Triatoma tibiamaculata (Pinto, 1926)	Adult	January	2009
1076	CCZ-449	Brazil	Bahia	Salvador	Patamares	Intradomiciliary	Triatoma tibiamaculata (Pinto, 1926)	Adult	February	2009
1077	CCZ-450	Brazil	Bahia	Salvador	Patamares	Intradomiciliary	Triatoma tibiamaculata (Pinto, 1926)	Adult	February	2009
1078	CCZ-451	Brazil	Bahia	Salvador	Trobogy	Intradomiciliary	Triatoma tibiamaculata (Pinto, 1926)	Adult	February	2009
1080	CCZ-453	Brazil	Bahia	Salvador	Patamares	Intradomiciliary	Triatoma tibiamaculata (Pinto, 1926)	Adult	February	2009
1086	CCZ-456	Brazil	Bahia	Salvador	Patamares	Intradomiciliary	Triatoma tibiamaculata (Pinto, 1926)	Adult	March	2009
1089	CCZ-459	Brazil	Bahia	Salvador	Patamares	Intradomiciliary	Triatoma tibiamaculata (Pinto, 1926)	Adult	March	2009
1092	CCZ-461	Brazil	Bahia	Salvador	Patamares	Intradomiciliary	Triatoma tibiamaculata (Pinto, 1926)	Adult	April	2009
1110	CCZ-462	Brazil	Bahia	Salvador	Patamares	Intradomiciliary	Triatoma tibiamaculata (Pinto, 1926)	Adult	April	2009
1112	CCZ-464	Brazil	Bahia	Salvador	Mussurunga	Intradomiciliary	Triatoma tibiamaculata (Pinto, 1926)	Adult	April	2009
1124	CCZ-475	Brazil	Bahia	Salvador	Patamares	Intradomiciliary	Triatoma tibiamaculata (Pinto, 1926)	Adult	June	2009
1126	CCZ-476	Brazil	Bahia	Salvador	Patamares	Intradomiciliary	Triatoma tibiamaculata (Pinto, 1926)	Adult	June	2009
1135	CCZ-482	Brazil	Bahia	Salvador	Patamares	Intradomiciliary	Triatoma tibiamaculata (Pinto, 1926)	Adult	July	2009
1144	CCZ-479	Brazil	Bahia	Salvador	Patamares	Intradomiciliary	Triatoma tibiamaculata (Pinto, 1926)	Adult	June	2009
1145	CCZ-478	Brazil	Bahia	Salvador	Patamares	Intradomiciliary	Triatoma tibiamaculata (Pinto, 1926)	Adult	June	2009
1146	CCZ-486	Brazil	Bahia	Salvador	Patamares	Intradomiciliary	Triatoma tibiamaculata (Pinto, 1926)	Adult	July	2009
1148	CCZ-489	Brazil	Bahia	Salvador	Trobogy	Intradomiciliary	Triatoma tibiamaculata (Pinto, 1926)	Adult	July	2009
1149	CCZ-490	Brazil	Bahia	Salvador	Paralela	Intradomiciliary	Triatoma tibiamaculata (Pinto, 1926)	Adult	July	2009
1153	CCZ-493	Brazil	Bahia	Salvador	Patamares	Intradomiciliary	Triatoma tibiamaculata (Pinto, 1926)	Adult	August	2009
1155	Personal	Brazil	Bahia	Salvador	Trobogy	Intradomiciliary	Triatoma tibiamaculata (Pinto, 1926)	Adult	August	2009
1157	CCZ-495	Brazil	Bahia	Salvador	Fazenda Grande	Intradomiciliary	Triatoma tibiamaculata (Pinto, 1926)	Adult	August	2009
1162	CCZ-499	Brazil	Bahia	Salvador	Pirajá	Intradomiciliary	Triatoma tibiamaculata (Pinto, 1926)	Adult	September	2009
1165	CCZ-504	Brazil	Bahia	Salvador	Patamares	Intradomiciliary	Triatoma tibiamaculata (Pinto, 1926)	Adult	September	2009
1170	CCZ-508	Brazil	Bahia	Salvador	São Marcos	Intradomiciliary	Triatoma tibiamaculata (Pinto, 1926)	Adult	October	2009
1174	CCZ-511	Brazil	Bahia	Salvador	Fazenda Grande	Intradomiciliary	Triatoma tibiamaculata (Pinto, 1926)	Adult	October	2009
1177	CCZ-514	Brazil	Bahia	Salvador	Patamares	Intradomiciliary	Triatoma tibiamaculata (Pinto, 1926)	Adult	October	2009
1178	CCZ-514	Brazil	Bahia	Salvador	Patamares	Intradomiciliary	Triatoma tibiamaculata (Pinto, 1926)	Adult	October	2009
1180	CCZ-516	Brazil	Bahia	Salvador	Patamares	Intradomiciliary	Triatoma tibiamaculata (Pinto, 1926)	Adult	October	2009
1193	CCZ-520	Brazil	Bahia	Salvador	Patamares	Intradomiciliary	Triatoma tibiamaculata (Pinto, 1926)	Adult	October	2009
1194	CCZ-521	Brazil	Bahia	Salvador	Patamares	Intradomiciliary	Triatoma tibiamaculata (Pinto, 1926)	Adult	October	2009
1207	CCZ-526	Brazil	Bahia	Salvador	Jardim Nova Esperança	Intradomiciliary	Triatoma tibiamaculata (Pinto, 1926)	Adult	October	2009
1210	CCZ-530	Brazil	Bahia	Salvador	Patamares	Intradomiciliary	Triatoma tibiamaculata (Pinto, 1926)	Adult	November	2009
1211	CCZ-532	Brazil	Bahia	Salvador	Patamares	Intradomiciliary	Triatoma tibiamaculata (Pinto, 1926)	Adult	November	2009
1303	CCZ-545	Brazil	Bahia	Salvador	Patamares	Intradomiciliary	Triatoma tibiamaculata (Pinto, 1926)	Adult	December	2009
1326	CCZ-551	Brazil	Bahia	Salvador	Patamares	Intradomiciliary	Triatoma tibiamaculata (Pinto, 1926)	Adult	May	2008
1327	CCZ-552	Brazil	Bahia	Salvador	Fazenda Grande	Intradomiciliary	Triatoma tibiamaculata (Pinto, 1926)	Adult	January	2010
1328	CCZ-553	Brazil	Bahia	Salvador	Patamares	Intradomiciliary	Triatoma tibiamaculata (Pinto, 1926)	Adult	January	2010
1329	CCZ-553	Brazil	Bahia	Salvador	Patamares	Intradomiciliary	Triatoma tibiamaculata (Pinto, 1926)	Adult	January	2010
1330	CCZ-554	Brazil	Bahia	Salvador	Patamares	Intradomiciliary	Triatoma tibiamaculata (Pinto, 1926)	Adult	January	2010
1331	CCZ-555	Brazil	Bahia	Salvador	Patamares	Intradomiciliary	Triatoma tibiamaculata (Pinto, 1926)	Adult	January	2010
1340	CCZ-561	Brazil	Bahia	Salvador	Fazenda Grande	Intradomiciliary	Triatoma tibiamaculata (Pinto, 1926)	Adult	January	2010
1344	Personal	Brazil	Bahia	Salvador	Patamares	Intradomiciliary	Triatoma tibiamaculata (Pinto, 1926)	Adult	March	2010
1345	CCZ-565	Brazil	Bahia	Salvador	Patamares	Intradomiciliary	Triatoma tibiamaculata (Pinto, 1926)	Adult	March	2010
1346	CCZ-566	Brazil	Bahia	Salvador	Boca da Mata	Intradomiciliary	Triatoma tibiamaculata (Pinto, 1926)	Adult	March	2010
1348	CCZ-568	Brazil	Bahia	Salvador	Fazenda Grande	Intradomiciliary	Triatoma tibiamaculata (Pinto, 1926)	Adult	March	2010
1356	Personal	Brazil	Bahia	Salvador	Trobogy	Intradomiciliary	Triatoma tibiamaculata (Pinto, 1926)	Adult	April	2010
1358	CCZ-577	Brazil	Bahia	Salvador	Fazenda Grande	Intradomiciliary	Triatoma tibiamaculata (Pinto, 1926)	Adult	April	2010
1402	CCZ-584	Brazil	Bahia	Salvador	Patamares	Intradomiciliary	Triatoma tibiamaculata (Pinto, 1926)	Adult	May	2010
1403	Personal	Brazil	Bahia	Salvador	Patamares	Intradomiciliary	Triatoma tibiamaculata (Pinto, 1926)	Adult	June	2010
1404	CCZ-585	Brazil	Bahia	Salvador	Itapoan	Intradomiciliary	Triatoma tibiamaculata (Pinto, 1926)	Adult	June	2010
1409	CCZ-589	Brazil	Bahia	Salvador	Palestina	Intradomiciliary	Triatoma tibiamaculata (Pinto, 1926)	Adult	July	2010
1411	CCZ-591	Brazil	Bahia	Salvador	Patamares	Intradomiciliary	Triatoma tibiamaculata (Pinto, 1926)	Adult	August	2010
1413	CCZ-593	Brazil	Bahia	Salvador	Paralela	Intradomiciliary	Triatoma tibiamaculata (Pinto, 1926)	Adult	August	2010
1414	CCZ-594	Brazil	Bahia	Salvador	Patamares	Intradomiciliary	Triatoma tibiamaculata (Pinto, 1926)	Adult	August	2010
1417	CCZ-597	Brazil	Bahia	Salvador	Trobogy	Intradomiciliary	Triatoma tibiamaculata (Pinto, 1926)	Adult	September	2010
1420	CCZ-605	Brazil	Bahia	Salvador	Trobogy	Intradomiciliary	Triatoma tibiamaculata (Pinto, 1926)	Adult	October	2010
1421	CCZ-606	Brazil	Bahia	Salvador	Paralela	Intradomiciliary	Triatoma tibiamaculata (Pinto, 1926)	Adult	October	2010
1427	CCZ-603	Brazil	Bahia	Salvador	Patamares	Intradomiciliary	Triatoma tibiamaculata (Pinto, 1926)	Adult	October	2010
1440	CCZ-612	Brazil	Bahia	Salvador	Fazenda Grande	Intradomiciliary	Triatoma tibiamaculata (Pinto, 1926)	Adult	November	2011
1441	Personal	Brazil	Bahia	Salvador	Patamares	Intradomiciliary	Triatoma tibiamaculata (Pinto, 1926)	Adult	November	2010
1442	CCZ-611	Brazil	Bahia	Salvador	Patamares	Intradomiciliary	Triatoma tibiamaculata (Pinto, 1926)	Adult	November	2010
1443	CCZ-613	Brazil	Bahia	Salvador	Trobogy	Intradomiciliary	Triatoma tibiamaculata (Pinto, 1926)	Adult	November	2010
1445	CCZ-615	Brazil	Bahia	Salvador	Fazenda Grande	Intradomiciliary	Triatoma tibiamaculata (Pinto, 1926)	Adult	November	2010
1447	CCZ-617	Brazil	Bahia	Salvador	Patamares	Intradomiciliary	Triatoma tibiamaculata (Pinto, 1926)	Adult	November	2010
1453	CCZ-622	Brazil	Bahia	Salvador	Fazenda Grande	Intradomiciliary	Triatoma tibiamaculata (Pinto, 1926)	Adult	December	2010
1454	CCZ-623	Brazil	Bahia	Salvador	Patamares	Intradomiciliary	Triatoma tibiamaculata (Pinto, 1926)	Adult	December	2010
1456	CCZ-625	Brazil	Bahia	Salvador	Patamares	Intradomiciliary	Triatoma tibiamaculata (Pinto, 1926)	Adult	December	2010
1478	CCZ-628	Brazil	Bahia	Salvador	Patamares	Intradomiciliary	Triatoma tibiamaculata (Pinto, 1926)	Adult	December	2010
1479	CCZ-629	Brazil	Bahia	Salvador	Patamares	Intradomiciliary	Triatoma tibiamaculata (Pinto, 1926)	Adult	December	2010
1480	CCZ-630	Brazil	Bahia	Salvador	Pituaçú	Intradomiciliary	Triatoma tibiamaculata (Pinto, 1926)	Adult	December	2010
1482	CCZ-632	Brazil	Bahia	Salvador	Patamares	Intradomiciliary	Triatoma tibiamaculata (Pinto, 1926)	Adult	December	2010
1483	CCZ-633	Brazil	Bahia	Salvador	Patamares	Intradomiciliary	Triatoma tibiamaculata (Pinto, 1926)	Adult	December	2010
1484	CCZ-634	Brazil	Bahia	Salvador	Patamares	Intradomiciliary	Triatoma tibiamaculata (Pinto, 1926)	Adult	December	2010
1485	CCZ-635	Brazil	Bahia	Salvador	Patamares	Intradomiciliary	Triatoma tibiamaculata (Pinto, 1926)	Adult	December	2010
1487	CCZ-637	Brazil	Bahia	Salvador	Patamares	Intradomiciliary	Triatoma tibiamaculata (Pinto, 1926)	Adult	December	2010
1496	CCZ-647	Brazil	Bahia	Salvador	Patamares	Intradomiciliary	Triatoma tibiamaculata (Pinto, 1926)	Adult	January	2011
1497	CCZ-644	Brazil	Bahia	Salvador	Paralela	Intradomiciliary	Triatoma tibiamaculata (Pinto, 1926)	Adult	December	2010
1498	CCZ-648	Brazil	Bahia	Salvador	Patamares	Intradomiciliary	Triatoma tibiamaculata (Pinto, 1926)	Adult	January	2011
1499	CCZ-649	Brazil	Bahia	Salvador	Patamares	Intradomiciliary	Triatoma tibiamaculata (Pinto, 1926)	Adult	January	2011
1500	CCZ-650	Brazil	Bahia	Salvador	Patamares	Intradomiciliary	Triatoma tibiamaculata (Pinto, 1926)	Adult	January	2011
1502	CCZ-652	Brazil	Bahia	Salvador	Patamares	Intradomiciliary	Triatoma tibiamaculata (Pinto, 1926)	Adult	January	2011
1504	Personal	Brazil	Bahia	Salvador	Sussuarana	Intradomiciliary	Triatoma tibiamaculata (Pinto, 1926)	Adult	December	2010
1506	CCZ-656	Brazil	Bahia	Salvador	Boca da Mata	Intradomiciliary	Triatoma tibiamaculata (Pinto, 1926)	Adult	January	2011
1507	CCZ-657	Brazil	Bahia	Salvador	Trobogy	Intradomiciliary	Triatoma tibiamaculata (Pinto, 1926)	Adult	January	2011
1512	CCZ-660	Brazil	Bahia	Salvador	Boca da Mata	Intradomiciliary	Triatoma tibiamaculata (Pinto, 1926)	Adult	February	2011
1518	CCZ-665	Brazil	Bahia	Salvador	Patamares	Intradomiciliary	Triatoma tibiamaculata (Pinto, 1926)	Adult	March	2011
1522	CCZ-669	Brazil	Bahia	Salvador	Patamares	Intradomiciliary	Triatoma tibiamaculata (Pinto, 1926)	Adult	March	2011
1523	CCZ-670	Brazil	Bahia	Salvador	Patamares	Intradomiciliary	Triatoma tibiamaculata (Pinto, 1926)	Adult	March	2011
1530	Personal	Brazil	Bahia	Salvador	Patamares	Intradomiciliary	Triatoma tibiamaculata (Pinto, 1926)	Adult	May	2011
1531	Personal	Brazil	Bahia	Salvador	Patamares	Intradomiciliary	Triatoma tibiamaculata (Pinto, 1926)	Adult	May	2011
1708	Personal	Brazil	Bahia	Salvador	Patamares	Intradomiciliary	Triatoma tibiamaculata (Pinto, 1926)	Adult	September	2011
1710	CCZ-681	Brazil	Bahia	Salvador	Paralela	Intradomiciliary	Triatoma tibiamaculata (Pinto, 1926)	Adult	June	2011
1713	CCZ-684	Brazil	Bahia	Salvador	Patamares	Intradomiciliary	Triatoma tibiamaculata (Pinto, 1926)	Adult	June	2011
1721	CCZ-688	Brazil	Bahia	Salvador	Patamares	Intradomiciliary	Triatoma tibiamaculata (Pinto, 1926)	Adult	August	2011
1722	CCZ-689	Brazil	Bahia	Salvador	Patamares	Intradomiciliary	Triatoma tibiamaculata (Pinto, 1926)	Adult	August	2011
1723	CCZ-690	Brazil	Bahia	Salvador	Patamares	Intradomiciliary	Triatoma tibiamaculata (Pinto, 1926)	Adult	August	2011
1730	CCZ-694	Brazil	Bahia	Salvador	Canabrava	Intradomiciliary	Triatoma tibiamaculata (Pinto, 1926)	Adult	October	2011
1731	CCZ-695	Brazil	Bahia	Salvador	Patamares	Intradomiciliary	Triatoma tibiamaculata (Pinto, 1926)	Adult	October	2011
1732	CCZ-696	Brazil	Bahia	Salvador	Patamares	Intradomiciliary	Triatoma tibiamaculata (Pinto, 1926)	Adult	October	2011
1750	CCZ-698	Brazil	Bahia	Salvador	Paralela	Intradomiciliary	Triatoma tibiamaculata (Pinto, 1926)	Adult	October	2011
1751	CCZ-700	Brazil	Bahia	Salvador	Patamares	Intradomiciliary	Triatoma tibiamaculata (Pinto, 1926)	Adult	November	2011
1752	CCZ-701	Brazil	Bahia	Salvador	Patamares	Intradomiciliary	Triatoma tibiamaculata (Pinto, 1926)	Adult	November	2011
1755	CCZ-702	Brazil	Bahia	Salvador	Patamares	Intradomiciliary	Triatoma tibiamaculata (Pinto, 1926)	Adult	November	2011
1764	CCZ-711	Brazil	Bahia	Salvador	Patamares	Intradomiciliary	Triatoma tibiamaculata (Pinto, 1926)	Adult	December	2011
1765	CCZ-711	Brazil	Bahia	Salvador	Patamares	Intradomiciliary	Triatoma tibiamaculata (Pinto, 1926)	Adult	December	2011
623	CCZ-189	Brazil	Bahia	Salvador	Patamares	Peridomiciliary	Triatoma tibiamaculata (Pinto, 1926)	Adult	July	2007
624	CCZ-193	Brazil	Bahia	Salvador	Patamares	Peridomiciliary	Triatoma tibiamaculata (Pinto, 1926)	Adult	July	2007
626	CCZ-192	Brazil	Bahia	Salvador	Patamares	Peridomiciliary	Triatoma tibiamaculata (Pinto, 1926)	Adult	July	2007
627	CCZ-194	Brazil	Bahia	Salvador	Patamares	Peridomiciliary	Triatoma tibiamaculata (Pinto, 1926)	Adult	July	2007
634	CCZ-201	Brazil	Bahia	Salvador	Patamares	Peridomiciliary	Triatoma tibiamaculata (Pinto, 1926)	Adult	August	2007
638	CCZ-205	Brazil	Bahia	Salvador	Patamares	Peridomiciliary	Triatoma tibiamaculata (Pinto, 1926)	Adult	August	2007
639	CCZ-205	Brazil	Bahia	Salvador	Patamares	Peridomiciliary	Triatoma tibiamaculata (Pinto, 1926)	Adult	August	2007
640	CCZ-205	Brazil	Bahia	Salvador	Patamares	Peridomiciliary	Triatoma tibiamaculata (Pinto, 1926)	Nymph 5	August	2007
641	CCZ-206	Brazil	Bahia	Salvador	Patamares	Peridomiciliary	Triatoma tibiamaculata (Pinto, 1926)	Adult	August	2007
642	CCZ-207	Brazil	Bahia	Salvador	Patamares	Peridomiciliary	Triatoma tibiamaculata (Pinto, 1926)	Adult	August	2007
643	CCZ-208	Brazil	Bahia	Salvador	Patamares	Peridomiciliary	Triatoma tibiamaculata (Pinto, 1926)	Adult	August	2007
644	CCZ-209	Brazil	Bahia	Salvador	Patamares	Peridomiciliary	Triatoma tibiamaculata (Pinto, 1926)	Adult	August	2007
645	CCZ-210	Brazil	Bahia	Salvador	Patamares	Peridomiciliary	Triatoma tibiamaculata (Pinto, 1926)	Adult	August	2007
648	CCZ-212	Brazil	Bahia	Salvador	Patamares	Peridomiciliary	Triatoma tibiamaculata (Pinto, 1926)	Adult	August	2007
649	CCZ-213	Brazil	Bahia	Salvador	Patamares	Peridomiciliary	Triatoma tibiamaculata (Pinto, 1926)	Adult	August	2007
653	CCZ-217	Brazil	Bahia	Salvador	Patamares	Peridomiciliary	Triatoma tibiamaculata (Pinto, 1926)	Adult	September	2007
656	CCZ-220	Brazil	Bahia	Salvador	Patamares	Peridomiciliary	Triatoma tibiamaculata (Pinto, 1926)	Adult	September	2007
664	CCZ-224	Brazil	Bahia	Salvador	Patamares	Peridomiciliary	Triatoma tibiamaculata (Pinto, 1926)	Adult	September	2007
665	CCZ-224	Brazil	Bahia	Salvador	Patamares	Peridomiciliary	Triatoma tibiamaculata (Pinto, 1926)	Adult	September	2007
666	CCZ-225	Brazil	Bahia	Salvador	Patamares	Peridomiciliary	Triatoma tibiamaculata (Pinto, 1926)	Adult	September	2007
667	CCZ-226	Brazil	Bahia	Salvador	Patamares	Peridomiciliary	Triatoma tibiamaculata (Pinto, 1926)	Adult	September	2007
668	CCZ-227	Brazil	Bahia	Salvador	Patamares	Peridomiciliary	Triatoma tibiamaculata (Pinto, 1926)	Adult	September	2007
681	CCZ-231	Brazil	Bahia	Salvador	Patamares	Peridomiciliary	Triatoma tibiamaculata (Pinto, 1926)	Adult	October	2007
682	CCZ-231	Brazil	Bahia	Salvador	Patamares	Peridomiciliary	Triatoma tibiamaculata (Pinto, 1926)	Adult	October	2007
721	CCZ-244	Brazil	Bahia	Salvador	Patamares	Peridomiciliary	Triatoma tibiamaculata (Pinto, 1926)	Adult	October	2007
727	CCZ-246	Brazil	Bahia	Salvador	Patamares	Peridomiciliary	Triatoma tibiamaculata (Pinto, 1926)	Adult	October	2007
731	CCZ-249	Brazil	Bahia	Salvador	Patamares	Peridomiciliary	Triatoma tibiamaculata (Pinto, 1926)	Adult	October	2007
732	CCZ-250	Brazil	Bahia	Salvador	Patamares	Peridomiciliary	Triatoma tibiamaculata (Pinto, 1926)	Adult	October	2007
739	CCZ-256	Brazil	Bahia	Salvador	Patamares	Peridomiciliary	Triatoma tibiamaculata (Pinto, 1926)	Adult	November	2007
740	CCZ-257	Brazil	Bahia	Salvador	Patamares	Peridomiciliary	Triatoma tibiamaculata (Pinto, 1926)	Adult	November	2007
751	CCZ-261	Brazil	Bahia	Salvador	Patamares	Peridomiciliary	Triatoma tibiamaculata (Pinto, 1926)	Nymph 3	November	2007
758	CCZ-272	Brazil	Bahia	Salvador	Patamares	Peridomiciliary	Triatoma tibiamaculata (Pinto, 1926)	Adult	December	2007
759	CCZ-273	Brazil	Bahia	Salvador	Patamares	Peridomiciliary	Triatoma tibiamaculata (Pinto, 1926)	Adult	December	2007
760	CCZ-274	Brazil	Bahia	Salvador	Patamares	Peridomiciliary	Triatoma tibiamaculata (Pinto, 1926)	Adult	December	2007
761	CCZ-274	Brazil	Bahia	Salvador	Patamares	Peridomiciliary	Triatoma tibiamaculata (Pinto, 1926)	Adult	December	2007
762	CCZ-275	Brazil	Bahia	Salvador	Patamares	Peridomiciliary	Triatoma tibiamaculata (Pinto, 1926)	Adult	December	2007
764	CCZ-277	Brazil	Bahia	Salvador	Patamares	Peridomiciliary	Triatoma tibiamaculata (Pinto, 1926)	Adult	December	2007
768	CCZ-281	Brazil	Bahia	Salvador	Patamares	Peridomiciliary	Triatoma tibiamaculata (Pinto, 1926)	Adult	December	2007
776	CCZ-285	Brazil	Bahia	Salvador	Patamares	Peridomiciliary	Triatoma tibiamaculata (Pinto, 1926)	Adult	December	2007
778	CCZ-287	Brazil	Bahia	Salvador	Patamares	Peridomiciliary	Triatoma tibiamaculata (Pinto, 1926)	Adult	December	2007
779	CCZ-288	Brazil	Bahia	Salvador	Patamares	Peridomiciliary	Triatoma tibiamaculata (Pinto, 1926)	Adult	December	2007
780	CCZ-289	Brazil	Bahia	Salvador	Patamares	Peridomiciliary	Triatoma tibiamaculata (Pinto, 1926)	Adult	December	2007
781	CCZ-289	Brazil	Bahia	Salvador	Patamares	Peridomiciliary	Triatoma tibiamaculata (Pinto, 1926)	Adult	December	2007
782	CCZ-289	Brazil	Bahia	Salvador	Patamares	Peridomiciliary	Triatoma tibiamaculata (Pinto, 1926)	Adult	December	2007
783	CCZ-290	Brazil	Bahia	Salvador	Patamares	Peridomiciliary	Triatoma tibiamaculata (Pinto, 1926)	Adult	December	2007
784	CCZ-290	Brazil	Bahia	Salvador	Patamares	Peridomiciliary	Triatoma tibiamaculata (Pinto, 1926)	Nymph 2	December	2007
792	CCZ-297	Brazil	Bahia	Salvador	Patamares	Peridomiciliary	Triatoma tibiamaculata (Pinto, 1926)	Adult	January	2008
834	CCZ-314	Brazil	Bahia	Salvador	Patamares	Peridomiciliary	Triatoma tibiamaculata (Pinto, 1926)	Adult	February	2008
855	CCZ-320	Brazil	Bahia	Salvador	Patamares	Peridomiciliary	Triatoma tibiamaculata (Pinto, 1926)	Adult	February	2008
856	CCZ-320	Brazil	Bahia	Salvador	Patamares	Peridomiciliary	Triatoma tibiamaculata (Pinto, 1926)	Adult	February	2008
883	CCZ-334	Brazil	Bahia	Salvador	Patamares	Peridomiciliary	Triatoma tibiamaculata (Pinto, 1926)	Adult	February	2008
884	CCZ-335	Brazil	Bahia	Salvador	Patamares	Peridomiciliary	Triatoma tibiamaculata (Pinto, 1926)	Adult	March	2008
885	CCZ-335	Brazil	Bahia	Salvador	Patamares	Peridomiciliary	Triatoma tibiamaculata (Pinto, 1926)	Adult	March	2008
886	CCZ-335	Brazil	Bahia	Salvador	Patamares	Peridomiciliary	Triatoma tibiamaculata (Pinto, 1926)	Nymph 5	March	2008
887	CCZ-335	Brazil	Bahia	Salvador	Patamares	Peridomiciliary	Triatoma tibiamaculata (Pinto, 1926)	Nymph 5	March	2008
888	CCZ-335	Brazil	Bahia	Salvador	Patamares	Peridomiciliary	Triatoma tibiamaculata (Pinto, 1926)	Nymph 5	March	2008
889	CCZ-335	Brazil	Bahia	Salvador	Patamares	Peridomiciliary	Triatoma tibiamaculata (Pinto, 1926)	Nymph 5	March	2008
890	CCZ-336	Brazil	Bahia	Salvador	Patamares	Peridomiciliary	Triatoma tibiamaculata (Pinto, 1926)	Adult	March	2008
891	CCZ-336	Brazil	Bahia	Salvador	Patamares	Peridomiciliary	Triatoma tibiamaculata (Pinto, 1926)	Nymph 5	March	2008
892	CCZ-337	Brazil	Bahia	Salvador	Patamares	Peridomiciliary	Triatoma tibiamaculata (Pinto, 1926)	Nymph 5	March	2008
893	CCZ-338	Brazil	Bahia	Salvador	Patamares	Peridomiciliary	Triatoma tibiamaculata (Pinto, 1926)	Nymph 5	March	2008
900	CCZ-347	Brazil	Bahia	Salvador	Patamares	Peridomiciliary	Triatoma tibiamaculata (Pinto, 1926)	Adult	March	2008
902	CCZ-349	Brazil	Bahia	Salvador	Patamares	Peridomiciliary	Triatoma tibiamaculata (Pinto, 1926)	Adult	March	2008
903	CCZ-350	Brazil	Bahia	Salvador	Patamares	Peridomiciliary	Triatoma tibiamaculata (Pinto, 1926)	Adult	March	2008
904	CCZ-350	Brazil	Bahia	Salvador	Patamares	Peridomiciliary	Triatoma tibiamaculata (Pinto, 1926)	Adult	March	2008
905	CCZ-350	Brazil	Bahia	Salvador	Patamares	Peridomiciliary	Triatoma tibiamaculata (Pinto, 1926)	Nymph 5	March	2008
906	CCZ-350	Brazil	Bahia	Salvador	Patamares	Peridomiciliary	Triatoma tibiamaculata (Pinto, 1926)	Nymph 5	March	2008
907	CCZ-350	Brazil	Bahia	Salvador	Patamares	Peridomiciliary	Triatoma tibiamaculata (Pinto, 1926)	Nymph 5	March	2008
908	CCZ-350	Brazil	Bahia	Salvador	Patamares	Peridomiciliary	Triatoma tibiamaculata (Pinto, 1926)	Nymph 4	March	2008
909	CCZ-350	Brazil	Bahia	Salvador	Patamares	Peridomiciliary	Triatoma tibiamaculata (Pinto, 1926)	Nymph 2	March	2008
910	CCZ-351	Brazil	Bahia	Salvador	Patamares	Peridomiciliary	Triatoma tibiamaculata (Pinto, 1926)	Adult	March	2008
911	CCZ-352	Brazil	Bahia	Salvador	Patamares	Peridomiciliary	Triatoma tibiamaculata (Pinto, 1926)	Adult	March	2008
913	CCZ-354	Brazil	Bahia	Salvador	Patamares	Peridomiciliary	Triatoma tibiamaculata (Pinto, 1926)	Adult	March	2008
914	CCZ-355	Brazil	Bahia	Salvador	Patamares	Peridomiciliary	Triatoma tibiamaculata (Pinto, 1926)	Adult	April	2008
922	CCZ-360	Brazil	Bahia	Salvador	Patamares	Peridomiciliary	Triatoma tibiamaculata (Pinto, 1926)	Nymph 4	April	2008
923	CCZ-360	Brazil	Bahia	Salvador	Patamares	Peridomiciliary	Triatoma tibiamaculata (Pinto, 1926)	Nymph 3	April	2008
927	CCZ-362	Brazil	Bahia	Salvador	Patamares	Peridomiciliary	Triatoma tibiamaculata (Pinto, 1926)	Nymph 3	April	2008
928	CCZ-362	Brazil	Bahia	Salvador	Patamares	Peridomiciliary	Triatoma tibiamaculata (Pinto, 1926)	Nymph 3	April	2008
929	CCZ-363	Brazil	Bahia	Salvador	Patamares	Peridomiciliary	Triatoma tibiamaculata (Pinto, 1926)	Adult	April	2008
930	CCZ-363	Brazil	Bahia	Salvador	Patamares	Peridomiciliary	Triatoma tibiamaculata (Pinto, 1926)	Adult	April	2008
934	CCZ-365	Brazil	Bahia	Salvador	Patamares	Peridomiciliary	Triatoma tibiamaculata (Pinto, 1926)	Adult	April	2008
935	CCZ-366	Brazil	Bahia	Salvador	Patamares	Peridomiciliary	Triatoma tibiamaculata (Pinto, 1926)	Adult	April	2008
936	CCZ-367	Brazil	Bahia	Salvador	Patamares	Peridomiciliary	Triatoma tibiamaculata (Pinto, 1926)	Adult	April	2008
937	CCZ-372	Brazil	Bahia	Salvador	Patamares	Peridomiciliary	Triatoma tibiamaculata (Pinto, 1926)	Adult	May	2008
938	CCZ-368	Brazil	Bahia	Salvador	Patamares	Peridomiciliary	Triatoma tibiamaculata (Pinto, 1926)	Adult	April	2008
939	CCZ-369	Brazil	Bahia	Salvador	Patamares	Peridomiciliary	Triatoma tibiamaculata (Pinto, 1926)	Adult	April	2008
940	CCZ-370	Brazil	Bahia	Salvador	Patamares	Peridomiciliary	Triatoma tibiamaculata (Pinto, 1926)	Nymph 4	April	2008
941	CCZ-370	Brazil	Bahia	Salvador	Patamares	Peridomiciliary	Triatoma tibiamaculata (Pinto, 1926)	Nymph 3	April	2008
942	CCZ-373	Brazil	Bahia	Salvador	Patamares	Peridomiciliary	Panstrongylus geniculatus (Latreille, 1811)	Adult	April	2008
943	CCZ-371	Brazil	Bahia	Salvador	Patamares	Peridomiciliary	Triatoma tibiamaculata (Pinto, 1926)	Adult	April	2008
944	CCZ-374	Brazil	Bahia	Salvador	Patamares	Peridomiciliary	Triatoma tibiamaculata (Pinto, 1926)	Adult	May	2008
945	CCZ-375	Brazil	Bahia	Salvador	Patamares	Peridomiciliary	Triatoma tibiamaculata (Pinto, 1926)	Adult	May	2008
946	CCZ-376	Brazil	Bahia	Salvador	Patamares	Peridomiciliary	Triatoma tibiamaculata (Pinto, 1926)	Adult	May	2008
948	CCZ-377	Brazil	Bahia	Salvador	Patamares	Peridomiciliary	Triatoma tibiamaculata (Pinto, 1926)	Adult	May	2008
949	CCZ-382	Brazil	Bahia	Salvador	Patamares	Peridomiciliary	Triatoma tibiamaculata (Pinto, 1926)	Adult	July	2008
950	CCZ-382	Brazil	Bahia	Salvador	Patamares	Peridomiciliary	Triatoma tibiamaculata (Pinto, 1926)	Adult	July	2008
951	CCZ-382	Brazil	Bahia	Salvador	Patamares	Peridomiciliary	Triatoma tibiamaculata (Pinto, 1926)	Adult	July	2008
952	CCZ-382	Brazil	Bahia	Salvador	Patamares	Peridomiciliary	Triatoma tibiamaculata (Pinto, 1926)	Adult	July	2008
953	CCZ-382	Brazil	Bahia	Salvador	Patamares	Peridomiciliary	Triatoma tibiamaculata (Pinto, 1926)	Adult	July	2008
954	CCZ-382	Brazil	Bahia	Salvador	Patamares	Peridomiciliary	Triatoma tibiamaculata (Pinto, 1926)	Adult	July	2008
955	CCZ-382	Brazil	Bahia	Salvador	Patamares	Peridomiciliary	Triatoma tibiamaculata (Pinto, 1926)	Adult	July	2008
956	CCZ-382	Brazil	Bahia	Salvador	Patamares	Peridomiciliary	Triatoma tibiamaculata (Pinto, 1926)	Adult	July	2008
957	CCZ-382	Brazil	Bahia	Salvador	Patamares	Peridomiciliary	Triatoma tibiamaculata (Pinto, 1926)	Adult	July	2008
958	CCZ-382	Brazil	Bahia	Salvador	Patamares	Peridomiciliary	Triatoma tibiamaculata (Pinto, 1926)	Adult	July	2008
959	CCZ-382	Brazil	Bahia	Salvador	Patamares	Peridomiciliary	Triatoma tibiamaculata (Pinto, 1926)	Adult	July	2008
960	CCZ-382	Brazil	Bahia	Salvador	Patamares	Peridomiciliary	Triatoma tibiamaculata (Pinto, 1926)	Adult	July	2008
961	CCZ-382	Brazil	Bahia	Salvador	Patamares	Peridomiciliary	Triatoma tibiamaculata (Pinto, 1926)	Adult	July	2008
962	CCZ-382	Brazil	Bahia	Salvador	Patamares	Peridomiciliary	Triatoma tibiamaculata (Pinto, 1926)	Adult	July	2008
963	CCZ-382	Brazil	Bahia	Salvador	Patamares	Peridomiciliary	Triatoma tibiamaculata (Pinto, 1926)	Adult	July	2008
964	CCZ-382	Brazil	Bahia	Salvador	Patamares	Peridomiciliary	Triatoma tibiamaculata (Pinto, 1926)	Adult	July	2008
965	CCZ-382	Brazil	Bahia	Salvador	Patamares	Peridomiciliary	Triatoma tibiamaculata (Pinto, 1926)	Adult	July	2008
966	CCZ-382	Brazil	Bahia	Salvador	Patamares	Peridomiciliary	Triatoma tibiamaculata (Pinto, 1926)	Adult	July	2008
967	CCZ-382	Brazil	Bahia	Salvador	Patamares	Peridomiciliary	Triatoma tibiamaculata (Pinto, 1926)	Adult	July	2008
968	CCZ-382	Brazil	Bahia	Salvador	Patamares	Peridomiciliary	Triatoma tibiamaculata (Pinto, 1926)	Adult	July	2008
969	CCZ-382	Brazil	Bahia	Salvador	Patamares	Peridomiciliary	Triatoma tibiamaculata (Pinto, 1926)	Adult	July	2008
970	CCZ-382	Brazil	Bahia	Salvador	Patamares	Peridomiciliary	Triatoma tibiamaculata (Pinto, 1926)	Adult	July	2008
971	CCZ-382	Brazil	Bahia	Salvador	Patamares	Peridomiciliary	Triatoma tibiamaculata (Pinto, 1926)	Nymph 5	July	2008
972	CCZ-382	Brazil	Bahia	Salvador	Patamares	Peridomiciliary	Triatoma tibiamaculata (Pinto, 1926)	Nymph 5	July	2008
973	CCZ-382	Brazil	Bahia	Salvador	Patamares	Peridomiciliary	Triatoma tibiamaculata (Pinto, 1926)	Nymph 5	July	2008
974	CCZ-382	Brazil	Bahia	Salvador	Patamares	Peridomiciliary	Triatoma tibiamaculata (Pinto, 1926)	Nymph 5	July	2008
975	CCZ-382	Brazil	Bahia	Salvador	Patamares	Peridomiciliary	Triatoma tibiamaculata (Pinto, 1926)	Nymph 5	July	2008
976	CCZ-382	Brazil	Bahia	Salvador	Patamares	Peridomiciliary	Triatoma tibiamaculata (Pinto, 1926)	Nymph 5	July	2008
977	CCZ-382	Brazil	Bahia	Salvador	Patamares	Peridomiciliary	Triatoma tibiamaculata (Pinto, 1926)	Nymph 5	July	2008
978	CCZ-382	Brazil	Bahia	Salvador	Patamares	Peridomiciliary	Triatoma tibiamaculata (Pinto, 1926)	Nymph 4	July	2008
979	CCZ-382	Brazil	Bahia	Salvador	Patamares	Peridomiciliary	Triatoma tibiamaculata (Pinto, 1926)	Nymph 4	July	2008
980	CCZ-382	Brazil	Bahia	Salvador	Patamares	Peridomiciliary	Triatoma tibiamaculata (Pinto, 1926)	Nymph 4	July	2008
981	CCZ-382	Brazil	Bahia	Salvador	Patamares	Peridomiciliary	Triatoma tibiamaculata (Pinto, 1926)	Nymph 4	July	2008
982	CCZ-382	Brazil	Bahia	Salvador	Patamares	Peridomiciliary	Triatoma tibiamaculata (Pinto, 1926)	Nymph 4	July	2008
983	CCZ-382	Brazil	Bahia	Salvador	Patamares	Peridomiciliary	Triatoma tibiamaculata (Pinto, 1926)	Nymph 3	July	2008
984	CCZ-382	Brazil	Bahia	Salvador	Patamares	Peridomiciliary	Triatoma tibiamaculata (Pinto, 1926)	Nymph 3	July	2008
985	CCZ-382	Brazil	Bahia	Salvador	Patamares	Peridomiciliary	Triatoma tibiamaculata (Pinto, 1926)	Nymph 3	July	2008
988	CCZ-383	Brazil	Bahia	Salvador	Patamares	Peridomiciliary	Triatoma tibiamaculata (Pinto, 1926)	Adult	July	2008
989	CCZ-378	Brazil	Bahia	Salvador	Patamares	Peridomiciliary	Triatoma tibiamaculata (Pinto, 1926)	Adult	June	2008
991	CCZ-354	Brazil	Bahia	Salvador	Patamares	Peridomiciliary	Triatoma tibiamaculata (Pinto, 1926)	Nymph 3	July	2008
992	CCZ-384	Brazil	Bahia	Salvador	Patamares	Peridomiciliary	Triatoma tibiamaculata (Pinto, 1926)	Adult	August	2008
994	CCZ-385	Brazil	Bahia	Salvador	Patamares	Peridomiciliary	Triatoma tibiamaculata (Pinto, 1926)	Adult	August	2008
1004	CCZ-345	Brazil	Bahia	Salvador	Patamares	Peridomiciliary	Triatoma tibiamaculata (Pinto, 1926)	Adult	March	2008
1005	CCZ-390	Brazil	Bahia	Salvador	Patamares	Peridomiciliary	Triatoma tibiamaculata (Pinto, 1926)	Adult	October	2008
1010	CCZ-395	Brazil	Bahia	Salvador	Patamares	Peridomiciliary	Triatoma tibiamaculata (Pinto, 1926)	Adult	October	2008
1016	CCZ-399	Brazil	Bahia	Salvador	Patamares	Peridomiciliary	Triatoma tibiamaculata (Pinto, 1926)	Adult	October	2008
1017	CCZ-400	Brazil	Bahia	Salvador	Patamares	Peridomiciliary	Triatoma tibiamaculata (Pinto, 1926)	Adult	October	2008
1018	CCZ-401	Brazil	Bahia	Salvador	Patamares	Peridomiciliary	Triatoma tibiamaculata (Pinto, 1926)	Adult	October	2008
1029	CCZ-407	Brazil	Bahia	Salvador	Patamares	Peridomiciliary	Triatoma tibiamaculata (Pinto, 1926)	Adult	November	2008
1030	CCZ-408	Brazil	Bahia	Salvador	Patamares	Peridomiciliary	Triatoma tibiamaculata (Pinto, 1926)	Adult	October	2008
1032	CCZ-410	Brazil	Bahia	Salvador	Patamares	Peridomiciliary	Triatoma tibiamaculata (Pinto, 1926)	Adult	November	2008
1038	CCZ-416	Brazil	Bahia	Salvador	Patamares	Peridomiciliary	Triatoma tibiamaculata (Pinto, 1926)	Adult	November	2008
1039	CCZ-417	Brazil	Bahia	Salvador	Patamares	Peridomiciliary	Triatoma tibiamaculata (Pinto, 1926)	Adult	November	2008
1044	CCZ-421	Brazil	Bahia	Salvador	Patamares	Peridomiciliary	Triatoma tibiamaculata (Pinto, 1926)	Adult	November	2008
1047	CCZ-422	Brazil	Bahia	Salvador	Patamares	Peridomiciliary	Triatoma tibiamaculata (Pinto, 1926)	Adult	November	2008
1048	CCZ-423	Brazil	Bahia	Salvador	Patamares	Peridomiciliary	Triatoma tibiamaculata (Pinto, 1926)	Adult	November	2008
1049	CCZ-424	Brazil	Bahia	Salvador	Patamares	Peridomiciliary	Triatoma tibiamaculata (Pinto, 1926)	Adult	December	2008
1050	CCZ-424	Brazil	Bahia	Salvador	Patamares	Peridomiciliary	Triatoma tibiamaculata (Pinto, 1926)	Adult	December	2008
1052	CCZ-426	Brazil	Bahia	Salvador	Patamares	Peridomiciliary	Triatoma tibiamaculata (Pinto, 1926)	Adult	December	2008
1053	CCZ-427	Brazil	Bahia	Salvador	Patamares	Peridomiciliary	Panstrongylus geniculatus (Latreille, 1811)	Adult	December	2008
1054	CCZ-432	Brazil	Bahia	Salvador	Patamares	Peridomiciliary	Triatoma tibiamaculata (Pinto, 1926)	Adult	December	2008
1055	CCZ-433	Brazil	Bahia	Salvador	Patamares	Peridomiciliary	Triatoma tibiamaculata (Pinto, 1926)	Adult	December	2008
1056	CCZ-434	Brazil	Bahia	Salvador	Patamares	Peridomiciliary	Triatoma tibiamaculata (Pinto, 1926)	Adult	January	2009
1059	CCZ-430	Brazil	Bahia	Salvador	Patamares	Peridomiciliary	Triatoma tibiamaculata (Pinto, 1926)	Adult	December	2008
1060	CCZ-431	Brazil	Bahia	Salvador	Patamares	Peridomiciliary	Triatoma tibiamaculata (Pinto, 1926)	Adult	December	2008
1063	CCZ-436	Brazil	Bahia	Salvador	Patamares	Peridomiciliary	Triatoma tibiamaculata (Pinto, 1926)	Adult	January	2008
1064	CCZ-437	Brazil	Bahia	Salvador	Patamares	Peridomiciliary	Triatoma tibiamaculata (Pinto, 1926)	Adult	January	2009
1065	CCZ-438	Brazil	Bahia	Salvador	Patamares	Peridomiciliary	Triatoma tibiamaculata (Pinto, 1926)	Adult	January	2009
1067	CCZ-440	Brazil	Bahia	Salvador	Patamares	Peridomiciliary	Triatoma tibiamaculata (Pinto, 1926)	Adult	January	2009
1068	CCZ-441	Brazil	Bahia	Salvador	Patamares	Peridomiciliary	Triatoma tibiamaculata (Pinto, 1926)	Adult	January	2009
1070	CCZ-443	Brazil	Bahia	Salvador	Patamares	Peridomiciliary	Triatoma tibiamaculata (Pinto, 1926)	Adult	January	2009
1071	CCZ-444	Brazil	Bahia	Salvador	Patamares	Peridomiciliary	Triatoma tibiamaculata (Pinto, 1926)	Adult	January	2009
1072	CCZ-445	Brazil	Bahia	Salvador	Patamares	Peridomiciliary	Triatoma tibiamaculata (Pinto, 1926)	Adult	January	2009
1073	CCZ-446	Brazil	Bahia	Salvador	Patamares	Peridomiciliary	Triatoma tibiamaculata (Pinto, 1926)	Adult	January	2009
1075	CCZ-448	Brazil	Bahia	Salvador	Patamares	Peridomiciliary	Triatoma tibiamaculata (Pinto, 1926)	Adult	January	2009
1079	CCZ-452	Brazil	Bahia	Salvador	Patamares	Peridomiciliary	Triatoma tibiamaculata (Pinto, 1926)	Adult	February	2009
1085	CCZ-457	Brazil	Bahia	Salvador	Patamares	Peridomiciliary	Triatoma tibiamaculata (Pinto, 1926)	Adult	March	2009
1087	CCZ-458	Brazil	Bahia	Salvador	Patamares	Peridomiciliary	Triatoma tibiamaculata (Pinto, 1926)	Adult	March	2009
1088	CCZ-458	Brazil	Bahia	Salvador	Patamares	Peridomiciliary	Triatoma tibiamaculata (Pinto, 1926)	Adult	March	2009
1090	CCZ-460	Brazil	Bahia	Salvador	Patamares	Peridomiciliary	Triatoma tibiamaculata (Pinto, 1926)	Adult	April	2009
1091	CCZ-455	Brazil	Bahia	Salvador	Patamares	Peridomiciliary	Triatoma tibiamaculata (Pinto, 1926)	Adult	March	2009
1111	CCZ-463	Brazil	Bahia	Salvador	Patamares	Peridomiciliary	Triatoma tibiamaculata (Pinto, 1926)	Adult	April	2009
1113	CCZ-465	Brazil	Bahia	Salvador	Patamares	Peridomiciliary	Triatoma tibiamaculata (Pinto, 1926)	Adult	April	2009
1114	CCZ-466	Brazil	Bahia	Salvador	Patamares	Peridomiciliary	Triatoma tibiamaculata (Pinto, 1926)	Adult	April	2009
1115	Personal	Brazil	Bahia	Salvador	Patamares	Peridomiciliary	Triatoma tibiamaculata (Pinto, 1926)	Adult	April	2009
1116	CCZ-467	Brazil	Bahia	Salvador	Patamares	Peridomiciliary	Triatoma tibiamaculata (Pinto, 1926)	Adult	April	2009
1117	CCZ-468	Brazil	Bahia	Salvador	Mussurunga	Peridomiciliary	Triatoma tibiamaculata (Pinto, 1926)	Adult	April	2009
1118	CCZ-469	Brazil	Bahia	Salvador	Patamares	Peridomiciliary	Triatoma tibiamaculata (Pinto, 1926)	Adult	April	2009
1119	CCZ-470	Brazil	Bahia	Salvador	Patamares	Peridomiciliary	Triatoma tibiamaculata (Pinto, 1926)	Adult	April	2009
1120	CCZ-471	Brazil	Bahia	Salvador	Patamares	Peridomiciliary	Triatoma tibiamaculata (Pinto, 1926)	Adult	May	2009
1121	CCZ-472	Brazil	Bahia	Salvador	Patamares	Peridomiciliary	Triatoma tibiamaculata (Pinto, 1926)	Adult	May	2009
1122	CCZ-473	Brazil	Bahia	Salvador	Patamares	Peridomiciliary	Triatoma tibiamaculata (Pinto, 1926)	Adult	May	2009
1123	CCZ-474	Brazil	Bahia	Salvador	Patamares	Peridomiciliary	Triatoma tibiamaculata (Pinto, 1926)	Adult	May	2009
1127	CCZ-477	Brazil	Bahia	Salvador	Patamares	Peridomiciliary	Triatoma tibiamaculata (Pinto, 1926)	Adult	June	2009
1128	CCZ-477	Brazil	Bahia	Salvador	Patamares	Peridomiciliary	Triatoma tibiamaculata (Pinto, 1926)	Adult	June	2009
1129	CCZ-480	Brazil	Bahia	Salvador	Patamares	Peridomiciliary	Triatoma tibiamaculata (Pinto, 1926)	Adult	June	2009
1130	CCZ-480	Brazil	Bahia	Salvador	Patamares	Peridomiciliary	Triatoma tibiamaculata (Pinto, 1926)	Adult	June	2009
1131	CCZ-480	Brazil	Bahia	Salvador	Patamares	Peridomiciliary	Triatoma tibiamaculata (Pinto, 1926)	Nymph 5	June	2009
1132	CCZ-480	Brazil	Bahia	Salvador	Patamares	Peridomiciliary	Triatoma tibiamaculata (Pinto, 1926)	Nymph 5	June	2009
1133	CCZ-480	Brazil	Bahia	Salvador	Patamares	Peridomiciliary	Triatoma tibiamaculata (Pinto, 1926)	Nymph 4	June	2009
1134	CCZ-481	Brazil	Bahia	Salvador	Patamares	Peridomiciliary	Triatoma tibiamaculata (Pinto, 1926)	Adult	June	2009
1136	CCZ-483	Brazil	Bahia	Salvador	Patamares	Peridomiciliary	Triatoma tibiamaculata (Pinto, 1926)	Adult	July	2009
1143	CCZ-485	Brazil	Bahia	Salvador	Patamares	Peridomiciliary	Triatoma tibiamaculata (Pinto, 1926)	Adult	July	2009
1147	CCZ-487	Brazil	Bahia	Salvador	Patamares	Peridomiciliary	Triatoma tibiamaculata (Pinto, 1926)	Adult	July	2009
1150	CCZ-491	Brazil	Bahia	Salvador	Patamares	Peridomiciliary	Triatoma tibiamaculata (Pinto, 1926)	Adult	August	2009
1151	CCZ-492	Brazil	Bahia	Salvador	Patamares	Peridomiciliary	Triatoma tibiamaculata (Pinto, 1926)	Adult	August	2009
1152	CCZ-494	Brazil	Bahia	Salvador	Patamares	Peridomiciliary	Triatoma tibiamaculata (Pinto, 1926)	Adult	August	2009
1154	CCZ-501	Brazil	Bahia	Salvador	Patamares	Peridomiciliary	Triatoma tibiamaculata (Pinto, 1926)	Adult	August	2009
1156	CCZ-488	Brazil	Bahia	Salvador	Trobogy	Peridomiciliary	Triatoma tibiamaculata (Pinto, 1926)	Adult	June	2009
1158	CCZ-496	Brazil	Bahia	Salvador	Patamares	Peridomiciliary	Triatoma tibiamaculata (Pinto, 1926)	Adult	August	2009
1160	CCZ-498	Brazil	Bahia	Salvador	Patamares	Peridomiciliary	Triatoma tibiamaculata (Pinto, 1926)	Adult	September	2009
1161	CCZ-498	Brazil	Bahia	Salvador	Patamares	Peridomiciliary	Triatoma tibiamaculata (Pinto, 1926)	Adult	September	2009
1163	CCZ-502	Brazil	Bahia	Salvador	Patamares	Peridomiciliary	Triatoma tibiamaculata (Pinto, 1926)	Adult	September	2009
1164	CCZ-503	Brazil	Bahia	Salvador	Patamares	Peridomiciliary	Triatoma tibiamaculata (Pinto, 1926)	Adult	September	2009
1166	CCZ-505	Brazil	Bahia	Salvador	Patamares	Peridomiciliary	Panstrongylus geniculatus (Latreille, 1811)	Adult	September	2009
1167	CCZ-506	Brazil	Bahia	Salvador	Patamares	Peridomiciliary	Triatoma tibiamaculata (Pinto, 1926)	Adult	October	2009
1168	CCZ-507	Brazil	Bahia	Salvador	Patamares	Peridomiciliary	Triatoma tibiamaculata (Pinto, 1926)	Adult	October	2009
1169	CCZ-497	Brazil	Bahia	Salvador	Patamares	Peridomiciliary	Triatoma tibiamaculata (Pinto, 1926)	Adult	September	2009
1171	CCZ-509	Brazil	Bahia	Salvador	Patamares	Peridomiciliary	Triatoma tibiamaculata (Pinto, 1926)	Adult	October	2009
1172	CCZ-510	Brazil	Bahia	Salvador	Patamares	Peridomiciliary	Triatoma tibiamaculata (Pinto, 1926)	Adult	October	2009
1173	CCZ-510	Brazil	Bahia	Salvador	Patamares	Peridomiciliary	Panstrongylus geniculatus (Latreille, 1811)	Adult	October	2009
1175	CCZ-512	Brazil	Bahia	Salvador	Patamares	Peridomiciliary	Triatoma tibiamaculata (Pinto, 1926)	Adult	October	2009
1176	CCZ-513	Brazil	Bahia	Salvador	Patamares	Peridomiciliary	Triatoma tibiamaculata (Pinto, 1926)	Adult	October	2009
1179	CCZ-515	Brazil	Bahia	Salvador	Patamares	Peridomiciliary	Triatoma tibiamaculata (Pinto, 1926)	Adult	October	2009
1181	CCZ-517	Brazil	Bahia	Salvador	Patamares	Peridomiciliary	Triatoma tibiamaculata (Pinto, 1926)	Adult	October	2009
1182	CCZ-518	Brazil	Bahia	Salvador	Patamares	Peridomiciliary	Triatoma tibiamaculata (Pinto, 1926)	Adult	October	2009
1183	CCZ-518	Brazil	Bahia	Salvador	Patamares	Peridomiciliary	Triatoma tibiamaculata (Pinto, 1926)	Nymph 5	October	2009
1184	CCZ-518	Brazil	Bahia	Salvador	Patamares	Peridomiciliary	Triatoma tibiamaculata (Pinto, 1926)	Nymph 3	October	2009
1185	CCZ-519	Brazil	Bahia	Salvador	Patamares	Peridomiciliary	Triatoma tibiamaculata (Pinto, 1926)	Adult	October	2009
1186	CCZ-519	Brazil	Bahia	Salvador	Patamares	Peridomiciliary	Triatoma tibiamaculata (Pinto, 1926)	Adult	October	2009
1187	CCZ-519	Brazil	Bahia	Salvador	Patamares	Peridomiciliary	Triatoma tibiamaculata (Pinto, 1926)	Adult	October	2009
1188	CCZ-519	Brazil	Bahia	Salvador	Patamares	Peridomiciliary	Triatoma tibiamaculata (Pinto, 1926)	Adult	October	2009
1189	CCZ-519	Brazil	Bahia	Salvador	Patamares	Peridomiciliary	Triatoma tibiamaculata (Pinto, 1926)	Adult	October	2009
1190	CCZ-519	Brazil	Bahia	Salvador	Patamares	Peridomiciliary	Triatoma tibiamaculata (Pinto, 1926)	Adult	October	2009
1191	CCZ-519	Brazil	Bahia	Salvador	Patamares	Peridomiciliary	Triatoma tibiamaculata (Pinto, 1926)	Adult	October	2009
1192	CCZ-519	Brazil	Bahia	Salvador	Patamares	Peridomiciliary	Triatoma tibiamaculata (Pinto, 1926)	Nymph 3	October	2009
1195	CCZ-522	Brazil	Bahia	Salvador	Boca da Mata	Peridomiciliary	Triatoma tibiamaculata (Pinto, 1926)	Adult	October	2009
1196	CCZ-523	Brazil	Bahia	Salvador	Patamares	Peridomiciliary	Triatoma tibiamaculata (Pinto, 1926)	Adult	October	2009
1197	CCZ-523	Brazil	Bahia	Salvador	Patamares	Peridomiciliary	Triatoma tibiamaculata (Pinto, 1926)	Adult	October	2009
1198	CCZ-523	Brazil	Bahia	Salvador	Patamares	Peridomiciliary	Triatoma tibiamaculata (Pinto, 1926)	Nymph 5	October	2009
1199	CCZ-523	Brazil	Bahia	Salvador	Patamares	Peridomiciliary	Triatoma tibiamaculata (Pinto, 1926)	Nymph 4	October	2009
1200	CCZ-523	Brazil	Bahia	Salvador	Patamares	Peridomiciliary	Triatoma tibiamaculata (Pinto, 1926)	Nymph 4	October	2009
1201	CCZ-523	Brazil	Bahia	Salvador	Patamares	Peridomiciliary	Triatoma tibiamaculata (Pinto, 1926)	Nymph 3	October	2009
1202	CCZ-523	Brazil	Bahia	Salvador	Patamares	Peridomiciliary	Triatoma tibiamaculata (Pinto, 1926)	Nymph 2	October	2009
1203	CCZ-524	Brazil	Bahia	Salvador	Patamares	Peridomiciliary	Triatoma tibiamaculata (Pinto, 1926)	Adult	October	2009
1204	CCZ-524	Brazil	Bahia	Salvador	Patamares	Peridomiciliary	Triatoma tibiamaculata (Pinto, 1926)	Adult	October	2009
1205	CCZ-525	Brazil	Bahia	Salvador	Patamares	Peridomiciliary	Panstrongylus geniculatus (Latreille, 1811)	Adult	October	2009
1206	CCZ-527	Brazil	Bahia	Salvador	Patamares	Peridomiciliary	Triatoma tibiamaculata (Pinto, 1926)	Adult	November	2009
1208	CCZ-528	Brazil	Bahia	Salvador	Patamares	Peridomiciliary	Triatoma tibiamaculata (Pinto, 1926)	Adult	November	2009
1209	CCZ-529	Brazil	Bahia	Salvador	Patamares	Peridomiciliary	Triatoma tibiamaculata (Pinto, 1926)	Adult	November	2009
1212	CCZ-533	Brazil	Bahia	Salvador	Patamares	Peridomiciliary	Triatoma tibiamaculata (Pinto, 1926)	Adult	November	2009
1213	CCZ-533	Brazil	Bahia	Salvador	Patamares	Peridomiciliary	Triatoma tibiamaculata (Pinto, 1926)	Adult	November	2009
1214	CCZ-533	Brazil	Bahia	Salvador	Patamares	Peridomiciliary	Triatoma tibiamaculata (Pinto, 1926)	Adult	November	2009
1215	CCZ-533	Brazil	Bahia	Salvador	Patamares	Peridomiciliary	Triatoma tibiamaculata (Pinto, 1926)	Adult	November	2009
1216	CCZ-533	Brazil	Bahia	Salvador	Patamares	Peridomiciliary	Triatoma tibiamaculata (Pinto, 1926)	Adult	November	2009
1217	CCZ-533	Brazil	Bahia	Salvador	Patamares	Peridomiciliary	Triatoma tibiamaculata (Pinto, 1926)	Adult	November	2009
1218	CCZ-533	Brazil	Bahia	Salvador	Patamares	Peridomiciliary	Triatoma tibiamaculata (Pinto, 1926)	Adult	November	2009
1219	CCZ-533	Brazil	Bahia	Salvador	Patamares	Peridomiciliary	Triatoma tibiamaculata (Pinto, 1926)	Nymph 4	November	2009
1220	CCZ-533	Brazil	Bahia	Salvador	Patamares	Peridomiciliary	Triatoma tibiamaculata (Pinto, 1926)	Nymph 4	November	2009
1221	CCZ-533	Brazil	Bahia	Salvador	Patamares	Peridomiciliary	Triatoma tibiamaculata (Pinto, 1926)	Adult	November	2009
1222	CCZ-533	Brazil	Bahia	Salvador	Patamares	Peridomiciliary	Triatoma tibiamaculata (Pinto, 1926)	Nymph 2	November	2009
1223	CCZ-531	Brazil	Bahia	Salvador	Patamares	Peridomiciliary	Triatoma tibiamaculata (Pinto, 1926)	Adult	November	2009
1224	CCZ-535	Brazil	Bahia	Salvador	Patamares	Peridomiciliary	Triatoma tibiamaculata (Pinto, 1926)	Adult	December	2009
1225	CCZ-536	Brazil	Bahia	Salvador	Patamares	Peridomiciliary	Triatoma tibiamaculata (Pinto, 1926)	Adult	December	2009
1226	CCZ-537	Brazil	Bahia	Salvador	Patamares	Peridomiciliary	Triatoma tibiamaculata (Pinto, 1926)	Adult	December	2009
1227	CCZ-538	Brazil	Bahia	Salvador	Patamares	Peridomiciliary	Triatoma tibiamaculata (Pinto, 1926)	Adult	December	2009
1228	CCZ-538	Brazil	Bahia	Salvador	Patamares	Peridomiciliary	Triatoma tibiamaculata (Pinto, 1926)	Adult	December	2009
1229	CCZ-538	Brazil	Bahia	Salvador	Patamares	Peridomiciliary	Triatoma tibiamaculata (Pinto, 1926)	Adult	December	2009
1230	CCZ-538	Brazil	Bahia	Salvador	Patamares	Peridomiciliary	Triatoma tibiamaculata (Pinto, 1926)	Nymph 4	December	2009
1231	CCZ-538	Brazil	Bahia	Salvador	Patamares	Peridomiciliary	Triatoma tibiamaculata (Pinto, 1926)	Nymph 3	December	2009
1232	CCZ-538	Brazil	Bahia	Salvador	Patamares	Peridomiciliary	Triatoma tibiamaculata (Pinto, 1926)	Nymph 3	December	2009
1233	CCZ-538	Brazil	Bahia	Salvador	Patamares	Peridomiciliary	Triatoma tibiamaculata (Pinto, 1926)	Nymph 3	December	2009
1234	CCZ-538	Brazil	Bahia	Salvador	Patamares	Peridomiciliary	Triatoma tibiamaculata (Pinto, 1926)	Nymph 3	December	2009
1235	CCZ-538	Brazil	Bahia	Salvador	Patamares	Peridomiciliary	Triatoma tibiamaculata (Pinto, 1926)	Nymph 2	December	2009
1236	CCZ-538	Brazil	Bahia	Salvador	Patamares	Peridomiciliary	Triatoma tibiamaculata (Pinto, 1926)	Nymph 2	December	2009
1237	CCZ-538	Brazil	Bahia	Salvador	Patamares	Peridomiciliary	Triatoma tibiamaculata (Pinto, 1926)	Nymph 2	December	2009
1238	CCZ-539	Brazil	Bahia	Salvador	Patamares	Peridomiciliary	Triatoma tibiamaculata (Pinto, 1926)	Adult	December	2009
1239	CCZ-539	Brazil	Bahia	Salvador	Patamares	Peridomiciliary	Triatoma tibiamaculata (Pinto, 1926)	Adult	December	2009
1240	CCZ-539	Brazil	Bahia	Salvador	Patamares	Peridomiciliary	Triatoma tibiamaculata (Pinto, 1926)	Nymph 5	December	2009
1241	CCZ-539	Brazil	Bahia	Salvador	Patamares	Peridomiciliary	Triatoma tibiamaculata (Pinto, 1926)	Nymph 4	December	2009
1242	CCZ-540	Brazil	Bahia	Salvador	Patamares	Peridomiciliary	Triatoma tibiamaculata (Pinto, 1926)	Adult	December	2009
1243	CCZ-540	Brazil	Bahia	Salvador	Patamares	Peridomiciliary	Triatoma tibiamaculata (Pinto, 1926)	Adult	December	2009
1244	CCZ-540	Brazil	Bahia	Salvador	Patamares	Peridomiciliary	Triatoma tibiamaculata (Pinto, 1926)	Adult	December	2009
1245	CCZ-540	Brazil	Bahia	Salvador	Patamares	Peridomiciliary	Triatoma tibiamaculata (Pinto, 1926)	Adult	December	2009
1246	CCZ-540	Brazil	Bahia	Salvador	Patamares	Peridomiciliary	Triatoma tibiamaculata (Pinto, 1926)	Adult	December	2009
1247	CCZ-540	Brazil	Bahia	Salvador	Patamares	Peridomiciliary	Triatoma tibiamaculata (Pinto, 1926)	Adult	December	2009
1248	CCZ-540	Brazil	Bahia	Salvador	Patamares	Peridomiciliary	Triatoma tibiamaculata (Pinto, 1926)	Nymph 4	December	2009
1249	CCZ-540	Brazil	Bahia	Salvador	Patamares	Peridomiciliary	Triatoma tibiamaculata (Pinto, 1926)	Nymph 4	December	2009
1250	CCZ-540	Brazil	Bahia	Salvador	Patamares	Peridomiciliary	Triatoma tibiamaculata (Pinto, 1926)	Nymph 4	December	2009
1251	CCZ-540	Brazil	Bahia	Salvador	Patamares	Peridomiciliary	Triatoma tibiamaculata (Pinto, 1926)	Nymph 4	December	2009
1252	CCZ-540	Brazil	Bahia	Salvador	Patamares	Peridomiciliary	Triatoma tibiamaculata (Pinto, 1926)	Nymph 2	December	2009
1253	CCZ-540	Brazil	Bahia	Salvador	Patamares	Peridomiciliary	Triatoma tibiamaculata (Pinto, 1926)	Nymph 2	December	2009
1254	CCZ-540	Brazil	Bahia	Salvador	Patamares	Peridomiciliary	Triatoma tibiamaculata (Pinto, 1926)	Nymph 3	December	2009
1255	CCZ-540	Brazil	Bahia	Salvador	Patamares	Peridomiciliary	Triatoma tibiamaculata (Pinto, 1926)	Nymph 3	December	2009
1256	CCZ-540	Brazil	Bahia	Salvador	Patamares	Peridomiciliary	Triatoma tibiamaculata (Pinto, 1926)	Nymph 3	December	2009
1257	CCZ-541	Brazil	Bahia	Salvador	Patamares	Peridomiciliary	Triatoma tibiamaculata (Pinto, 1926)	Adult	December	2009
1302	CCZ-544	Brazil	Bahia	Salvador	Patamares	Peridomiciliary	Triatoma tibiamaculata (Pinto, 1926)	Adult	December	2009
1322	CCZ-547	Brazil	Bahia	Salvador	Patamares	Peridomiciliary	Triatoma tibiamaculata (Pinto, 1926)	Adult	January	2010
1323	CCZ-548	Brazil	Bahia	Salvador	Patamares	Peridomiciliary	Triatoma tibiamaculata (Pinto, 1926)	Adult	January	2010
1324	CCZ-549	Brazil	Bahia	Salvador	Patamares	Peridomiciliary	Triatoma tibiamaculata (Pinto, 1926)	Adult	January	2010
1325	CCZ-550	Brazil	Bahia	Salvador	Patamares	Peridomiciliary	Triatoma tibiamaculata (Pinto, 1926)	Adult	January	2010
1332	CCZ-556	Brazil	Bahia	Salvador	Patamares	Peridomiciliary	Triatoma tibiamaculata (Pinto, 1926)	Adult	January	2010
1333	CCZ-557	Brazil	Bahia	Salvador	Patamares	Peridomiciliary	Triatoma tibiamaculata (Pinto, 1926)	Adult	January	2010
1334	CCZ-534	Brazil	Bahia	Salvador	Patamares	Peridomiciliary	Triatoma tibiamaculata (Pinto, 1926)	Adult	December	2010
1335	CCZ-558	Brazil	Bahia	Salvador	Patamares	Peridomiciliary	Triatoma tibiamaculata (Pinto, 1926)	Adult	February	2010
1336	CCZ-559	Brazil	Bahia	Salvador	Patamares	Peridomiciliary	Triatoma tibiamaculata (Pinto, 1926)	Adult	February	2010
1337	CCZ-558	Brazil	Bahia	Salvador	Patamares	Peridomiciliary	Triatoma tibiamaculata (Pinto, 1926)	Adult	February	2010
1338	CCZ-559	Brazil	Bahia	Salvador	Patamares	Peridomiciliary	Triatoma tibiamaculata (Pinto, 1926)	Adult	February	2010
1339	CCZ-560	Brazil	Bahia	Salvador	Patamares	Peridomiciliary	Triatoma tibiamaculata (Pinto, 1926)	Adult	January	2010
1341	CCZ-562	Brazil	Bahia	Salvador	Patamares	Peridomiciliary	Triatoma tibiamaculata (Pinto, 1926)	Adult	March	2010
1342	CCZ-563	Brazil	Bahia	Salvador	Patamares	Peridomiciliary	Triatoma tibiamaculata (Pinto, 1926)	Adult	May	2010
1343	CCZ-564	Brazil	Bahia	Salvador	Patamares	Peridomiciliary	Triatoma tibiamaculata (Pinto, 1926)	Adult	March	2010
1347	CCZ-567	Brazil	Bahia	Salvador	Patamares	Peridomiciliary	Triatoma tibiamaculata (Pinto, 1926)	Adult	March	2010
1349	CCZ-569	Brazil	Bahia	Salvador	Patamares	Peridomiciliary	Triatoma tibiamaculata (Pinto, 1926)	Adult	March	2010
1350	CCZ-570	Brazil	Bahia	Salvador	Patamares	Peridomiciliary	Triatoma tibiamaculata (Pinto, 1926)	Adult	April	2010
1351	CCZ-571	Brazil	Bahia	Salvador	Patamares	Peridomiciliary	Triatoma tibiamaculata (Pinto, 1926)	Adult	April	2010
1352	CCZ-572	Brazil	Bahia	Salvador	Patamares	Peridomiciliary	Triatoma tibiamaculata (Pinto, 1926)	Adult	April	2010
1353	CCZ-573	Brazil	Bahia	Salvador	Patamares	Peridomiciliary	Triatoma tibiamaculata (Pinto, 1926)	Adult	April	2010
1354	CCZ-575	Brazil	Bahia	Salvador	Patamares	Peridomiciliary	Triatoma tibiamaculata (Pinto, 1926)	Adult	April	2010
1355	CCZ-576	Brazil	Bahia	Salvador	Patamares	Peridomiciliary	Triatoma tibiamaculata (Pinto, 1926)	Adult	April	2010
1357	CCZ-574	Brazil	Bahia	Salvador	Patamares	Peridomiciliary	Triatoma tibiamaculata (Pinto, 1926)	Adult	April	2010
1359	CCZ-578	Brazil	Bahia	Salvador	Patamares	Peridomiciliary	Triatoma tibiamaculata (Pinto, 1926)	Adult	April	2010
1360	CCZ-579	Brazil	Bahia	Salvador	Patamares	Peridomiciliary	Triatoma tibiamaculata (Pinto, 1926)	Adult	April	2010
1361	CCZ-579	Brazil	Bahia	Salvador	Patamares	Peridomiciliary	Triatoma tibiamaculata (Pinto, 1926)	Adult	April	2010
1362	CCZ-579	Brazil	Bahia	Salvador	Patamares	Peridomiciliary	Triatoma tibiamaculata (Pinto, 1926)	Nymph 3	April	2010
1363	CCZ-579	Brazil	Bahia	Salvador	Patamares	Peridomiciliary	Triatoma tibiamaculata (Pinto, 1926)	Nymph 3	April	2010
1364	CCZ-579	Brazil	Bahia	Salvador	Patamares	Peridomiciliary	Triatoma tibiamaculata (Pinto, 1926)	Nymph 1	April	2010
1365	CCZ-580	Brazil	Bahia	Salvador	Patamares	Peridomiciliary	Triatoma tibiamaculata (Pinto, 1926)	Adult	April	2010
1366	CCZ-580	Brazil	Bahia	Salvador	Patamares	Peridomiciliary	Triatoma tibiamaculata (Pinto, 1926)	Adult	April	2010
1367	CCZ-580	Brazil	Bahia	Salvador	Patamares	Peridomiciliary	Triatoma tibiamaculata (Pinto, 1926)	Adult	April	2010
1368	CCZ-580	Brazil	Bahia	Salvador	Patamares	Peridomiciliary	Triatoma tibiamaculata (Pinto, 1926)	Adult	April	2010
1369	CCZ-580	Brazil	Bahia	Salvador	Patamares	Peridomiciliary	Triatoma tibiamaculata (Pinto, 1926)	Adult	April	2010
1370	CCZ-580	Brazil	Bahia	Salvador	Patamares	Peridomiciliary	Triatoma tibiamaculata (Pinto, 1926)	Adult	April	2010
1371	CCZ-580	Brazil	Bahia	Salvador	Patamares	Peridomiciliary	Triatoma tibiamaculata (Pinto, 1926)	Adult	April	2010
1372	CCZ-580	Brazil	Bahia	Salvador	Patamares	Peridomiciliary	Triatoma tibiamaculata (Pinto, 1926)	Adult	April	2010
1373	CCZ-580	Brazil	Bahia	Salvador	Patamares	Peridomiciliary	Triatoma tibiamaculata (Pinto, 1926)	Adult	April	2010
1374	CCZ-580	Brazil	Bahia	Salvador	Patamares	Peridomiciliary	Triatoma tibiamaculata (Pinto, 1926)	Adult	April	2010
1375	CCZ-580	Brazil	Bahia	Salvador	Patamares	Peridomiciliary	Triatoma tibiamaculata (Pinto, 1926)	Adult	April	2010
1376	CCZ-580	Brazil	Bahia	Salvador	Patamares	Peridomiciliary	Triatoma tibiamaculata (Pinto, 1926)	Adult	April	2010
1377	CCZ-580	Brazil	Bahia	Salvador	Patamares	Peridomiciliary	Triatoma tibiamaculata (Pinto, 1926)	Adult	April	2010
1378	CCZ-580	Brazil	Bahia	Salvador	Patamares	Peridomiciliary	Triatoma tibiamaculata (Pinto, 1926)	Adult	April	2010
1379	CCZ-580	Brazil	Bahia	Salvador	Patamares	Peridomiciliary	Triatoma tibiamaculata (Pinto, 1926)	Adult	April	2010
1380	CCZ-580	Brazil	Bahia	Salvador	Patamares	Peridomiciliary	Triatoma tibiamaculata (Pinto, 1926)	Adult	April	2010
1381	CCZ-580	Brazil	Bahia	Salvador	Patamares	Peridomiciliary	Triatoma tibiamaculata (Pinto, 1926)	Nymph 3	April	2010
1382	CCZ-580	Brazil	Bahia	Salvador	Patamares	Peridomiciliary	Triatoma tibiamaculata (Pinto, 1926)	Nymph 3	April	2010
1383	CCZ-580	Brazil	Bahia	Salvador	Patamares	Peridomiciliary	Triatoma tibiamaculata (Pinto, 1926)	Nymph 3	April	2010
1384	CCZ-580	Brazil	Bahia	Salvador	Patamares	Peridomiciliary	Triatoma tibiamaculata (Pinto, 1926)	Nymph 3	April	2010
1385	CCZ-580	Brazil	Bahia	Salvador	Patamares	Peridomiciliary	Triatoma tibiamaculata (Pinto, 1926)	Nymph 3	April	2010
1386	CCZ-580	Brazil	Bahia	Salvador	Patamares	Peridomiciliary	Triatoma tibiamaculata (Pinto, 1926)	Nymph 3	April	2010
1387	CCZ-580	Brazil	Bahia	Salvador	Patamares	Peridomiciliary	Triatoma tibiamaculata (Pinto, 1926)	Nymph 3	April	2010
1388	CCZ-580	Brazil	Bahia	Salvador	Patamares	Peridomiciliary	Triatoma tibiamaculata (Pinto, 1926)	Nymph 3	April	2010
1389	CCZ-580	Brazil	Bahia	Salvador	Patamares	Peridomiciliary	Triatoma tibiamaculata (Pinto, 1926)	Nymph 3	April	2010
1390	CCZ-580	Brazil	Bahia	Salvador	Patamares	Peridomiciliary	Triatoma tibiamaculata (Pinto, 1926)	Nymph 3	April	2010
1391	CCZ-580	Brazil	Bahia	Salvador	Patamares	Peridomiciliary	Triatoma tibiamaculata (Pinto, 1926)	Nymph 3	April	2010
1392	CCZ-580	Brazil	Bahia	Salvador	Patamares	Peridomiciliary	Triatoma tibiamaculata (Pinto, 1926)	Nymph 3	April	2010
1393	CCZ-580	Brazil	Bahia	Salvador	Patamares	Peridomiciliary	Triatoma tibiamaculata (Pinto, 1926)	Nymph 3	April	2010
1394	CCZ-580	Brazil	Bahia	Salvador	Patamares	Peridomiciliary	Triatoma tibiamaculata (Pinto, 1926)	Nymph 3	April	2010
1395	CCZ-580	Brazil	Bahia	Salvador	Patamares	Peridomiciliary	Triatoma tibiamaculata (Pinto, 1926)	Nymph 3	April	2010
1396	CCZ-580	Brazil	Bahia	Salvador	Patamares	Peridomiciliary	Triatoma tibiamaculata (Pinto, 1926)	Nymph 3	April	2010
1397	CCZ-580	Brazil	Bahia	Salvador	Patamares	Peridomiciliary	Triatoma tibiamaculata (Pinto, 1926)	Nymph 3	April	2010
1398	CCZ-580	Brazil	Bahia	Salvador	Patamares	Peridomiciliary	Triatoma tibiamaculata (Pinto, 1926)	Nymph 3	April	2010
1399	CCZ-581	Brazil	Bahia	Salvador	Patamares	Peridomiciliary	Triatoma tibiamaculata (Pinto, 1926)	Adult	May	2010
1400	CCZ-582	Brazil	Bahia	Salvador	Patamares	Peridomiciliary	Triatoma tibiamaculata (Pinto, 1926)	Adult	May	2010
1401	CCZ-583	Brazil	Bahia	Salvador	Patamares	Peridomiciliary	Triatoma tibiamaculata (Pinto, 1926)	Adult	May	2010
1405	CCZ-586	Brazil	Bahia	Salvador	Patamares	Peridomiciliary	Triatoma tibiamaculata (Pinto, 1926)	Adult	June	2010
1406	CCZ-587	Brazil	Bahia	Salvador	Patamares	Peridomiciliary	Triatoma tibiamaculata (Pinto, 1926)	Adult	July	2010
1407	CCZ-587	Brazil	Bahia	Salvador	Patamares	Peridomiciliary	Triatoma tibiamaculata (Pinto, 1926)	Nymph 3	July	2010
1408	CCZ-588	Brazil	Bahia	Salvador	Patamares	Peridomiciliary	Triatoma tibiamaculata (Pinto, 1926)	Nymph 2	July	2010
1410	CCZ-590	Brazil	Bahia	Salvador	Patamares	Peridomiciliary	Triatoma tibiamaculata (Pinto, 1926)	Adult	July	2010
1412	CCZ-592	Brazil	Bahia	Salvador	Patamares	Peridomiciliary	Triatoma tibiamaculata (Pinto, 1926)	Adult	August	2010
1415	CCZ-595	Brazil	Bahia	Salvador	Patamares	Peridomiciliary	Triatoma tibiamaculata (Pinto, 1926)	Adult	September	2010
1416	CCZ-596	Brazil	Bahia	Salvador	Patamares	Peridomiciliary	Triatoma tibiamaculata (Pinto, 1926)	Adult	September	2010
1418	CCZ-598	Brazil	Bahia	Salvador	Patamares	Peridomiciliary	Triatoma tibiamaculata (Pinto, 1926)	Adult	September	2010
1424	CCZ-600	Brazil	Bahia	Salvador	Patamares	Peridomiciliary	Triatoma tibiamaculata (Pinto, 1926)	Adult	September	2010
1425	CCZ-601	Brazil	Bahia	Salvador	Patamares	Peridomiciliary	Triatoma tibiamaculata (Pinto, 1926)	Adult	October	2010
1426	CCZ-602	Brazil	Bahia	Salvador	Patamares	Peridomiciliary	Triatoma tibiamaculata (Pinto, 1926)	Adult	October	2010
1428	CCZ-604	Brazil	Bahia	Salvador	Patamares	Peridomiciliary	Triatoma tibiamaculata (Pinto, 1926)	Adult	October	2010
1429	Personal	Brazil	Bahia	Salvador	Patamares	Peridomiciliary	Triatoma tibiamaculata (Pinto, 1926)	Adult	November	2010
1430	Personal	Brazil	Bahia	Salvador	Patamares	Peridomiciliary	Triatoma tibiamaculata (Pinto, 1926)	Adult	November	2010
1433	CCZ-607	Brazil	Bahia	Salvador	Patamares	Peridomiciliary	Triatoma tibiamaculata (Pinto, 1926)	Adult	October	2010
1434	CCZ-608	Brazil	Bahia	Salvador	Patamares	Peridomiciliary	Triatoma tibiamaculata (Pinto, 1926)	Adult	October	2010
1435	CCZ-609	Brazil	Bahia	Salvador	Patamares	Peridomiciliary	Triatoma tibiamaculata (Pinto, 1926)	Adult	October	2010
1436	CCZ-610	Brazil	Bahia	Salvador	Patamares	Peridomiciliary	Triatoma tibiamaculata (Pinto, 1926)	Adult	November	2010
1437	CCZ-610	Brazil	Bahia	Salvador	Patamares	Peridomiciliary	Triatoma tibiamaculata (Pinto, 1926)	Adult	November	2010
1438	CCZ-610	Brazil	Bahia	Salvador	Patamares	Peridomiciliary	Triatoma tibiamaculata (Pinto, 1926)	Adult	November	2010
1439	CCZ-610	Brazil	Bahia	Salvador	Patamares	Peridomiciliary	Panstrongylus geniculatus (Latreille, 1811)	Adult	November	2010
1444	Personal	Brazil	Bahia	Salvador	Patamares	Peridomiciliary	Triatoma tibiamaculata (Pinto, 1926)	Nymph 3	October	2010
1446	CCZ-616	Brazil	Bahia	Salvador	Patamares	Peridomiciliary	Triatoma tibiamaculata (Pinto, 1926)	Adult	November	2010
1448	CCZ-618	Brazil	Bahia	Salvador	Patamares	Peridomiciliary	Triatoma tibiamaculata (Pinto, 1926)	Adult	November	2010
1449	CCZ-619	Brazil	Bahia	Salvador	Patamares	Peridomiciliary	Triatoma tibiamaculata (Pinto, 1926)	Adult	November	2010
1450	CCZ-620	Brazil	Bahia	Salvador	Patamares	Peridomiciliary	Triatoma tibiamaculata (Pinto, 1926)	Adult	November	2010
1451	CCZ-620	Brazil	Bahia	Salvador	Patamares	Peridomiciliary	Triatoma tibiamaculata (Pinto, 1926)	Adult	November	2010
1452	CCZ-621	Brazil	Bahia	Salvador	Patamares	Peridomiciliary	Triatoma tibiamaculata (Pinto, 1926)	Adult	November	2010
1455	CCZ-624	Brazil	Bahia	Salvador	Patamares	Peridomiciliary	Triatoma tibiamaculata (Pinto, 1926)	Adult	December	2010
1458	CCZ-626	Brazil	Bahia	Salvador	Patamares	Peridomiciliary	Triatoma tibiamaculata (Pinto, 1926)	Adult	December	2010
1459	CCZ-626	Brazil	Bahia	Salvador	Patamares	Peridomiciliary	Triatoma tibiamaculata (Pinto, 1926)	Nymph 5	December	2010
1460	CCZ-626	Brazil	Bahia	Salvador	Patamares	Peridomiciliary	Triatoma tibiamaculata (Pinto, 1926)	Nymph 5	December	2010
1461	CCZ-626	Brazil	Bahia	Salvador	Patamares	Peridomiciliary	Triatoma tibiamaculata (Pinto, 1926)	Nymph 5	December	2010
1462	CCZ-626	Brazil	Bahia	Salvador	Patamares	Peridomiciliary	Triatoma tibiamaculata (Pinto, 1926)	Nymph 5	December	2010
1463	CCZ-626	Brazil	Bahia	Salvador	Patamares	Peridomiciliary	Triatoma tibiamaculata (Pinto, 1926)	Nymph 5	December	2010
1464	CCZ-626	Brazil	Bahia	Salvador	Patamares	Peridomiciliary	Triatoma tibiamaculata (Pinto, 1926)	Nymph 5	December	2010
1465	CCZ-626	Brazil	Bahia	Salvador	Patamares	Peridomiciliary	Triatoma tibiamaculata (Pinto, 1926)	Nymph 5	December	2010
1466	CCZ-626	Brazil	Bahia	Salvador	Patamares	Peridomiciliary	Triatoma tibiamaculata (Pinto, 1926)	Nymph 4	December	2010
1467	CCZ-626	Brazil	Bahia	Salvador	Patamares	Peridomiciliary	Triatoma tibiamaculata (Pinto, 1926)	Nymph 4	December	2010
1468	CCZ-626	Brazil	Bahia	Salvador	Patamares	Peridomiciliary	Triatoma tibiamaculata (Pinto, 1926)	Nymph 4	December	2010
1469	CCZ-626	Brazil	Bahia	Salvador	Patamares	Peridomiciliary	Triatoma tibiamaculata (Pinto, 1926)	Nymph 4	December	2010
1470	CCZ-626	Brazil	Bahia	Salvador	Patamares	Peridomiciliary	Triatoma tibiamaculata (Pinto, 1926)	Nymph 4	December	2010
1471	CCZ-626	Brazil	Bahia	Salvador	Patamares	Peridomiciliary	Triatoma tibiamaculata (Pinto, 1926)	Nymph 4	December	2010
1472	CCZ-626	Brazil	Bahia	Salvador	Patamares	Peridomiciliary	Triatoma tibiamaculata (Pinto, 1926)	Nymph 4	December	2010
1473	CCZ-626	Brazil	Bahia	Salvador	Patamares	Peridomiciliary	Triatoma tibiamaculata (Pinto, 1926)	Nymph 4	December	2010
1474	CCZ-626	Brazil	Bahia	Salvador	Patamares	Peridomiciliary	Triatoma tibiamaculata (Pinto, 1926)	Nymph 4	December	2010
1475	CCZ-626	Brazil	Bahia	Salvador	Patamares	Peridomiciliary	Triatoma tibiamaculata (Pinto, 1926)	Nymph 3	December	2010
1476	CCZ-626	Brazil	Bahia	Salvador	Patamares	Peridomiciliary	Triatoma tibiamaculata (Pinto, 1926)	Nymph 3	December	2010
1477	CCZ-627	Brazil	Bahia	Salvador	Patamares	Peridomiciliary	Triatoma tibiamaculata (Pinto, 1926)	Adult	December	2010
1481	CCZ-631	Brazil	Bahia	Salvador	Patamares	Peridomiciliary	Triatoma tibiamaculata (Pinto, 1926)	Adult	December	2010
1486	CCZ-636	Brazil	Bahia	Salvador	Patamares	Peridomiciliary	Triatoma tibiamaculata (Pinto, 1926)	Adult	December	2010
1488	CCZ-638	Brazil	Bahia	Salvador	Patamares	Peridomiciliary	Triatoma tibiamaculata (Pinto, 1926)	Adult	December	2010
1489	CCZ-639	Brazil	Bahia	Salvador	Patamares	Peridomiciliary	Triatoma tibiamaculata (Pinto, 1926)	Adult	December	2010
1490	CCZ-640	Brazil	Bahia	Salvador	Patamares	Peridomiciliary	Triatoma tibiamaculata (Pinto, 1926)	Adult	December	2010
1491	CCZ-641	Brazil	Bahia	Salvador	Patamares	Peridomiciliary	Triatoma tibiamaculata (Pinto, 1926)	Adult	December	2010
1492	CCZ-642	Brazil	Bahia	Salvador	Patamares	Peridomiciliary	Triatoma tibiamaculata (Pinto, 1926)	Adult	December	2010
1493	CCZ-643	Brazil	Bahia	Salvador	Patamares	Peridomiciliary	Triatoma tibiamaculata (Pinto, 1926)	Adult	December	2010
1494	CCZ-645	Brazil	Bahia	Salvador	Patamares	Peridomiciliary	Triatoma tibiamaculata (Pinto, 1926)	Adult	January	2011
1495	CCZ-646	Brazil	Bahia	Salvador	Patamares	Peridomiciliary	Triatoma tibiamaculata (Pinto, 1926)	Adult	January	2011
1501	CCZ-651	Brazil	Bahia	Salvador	Patamares	Peridomiciliary	Triatoma tibiamaculata (Pinto, 1926)	Adult	January	2011
1503	CCZ-653	Brazil	Bahia	Salvador	Patamares	Peridomiciliary	Triatoma tibiamaculata (Pinto, 1926)	Adult	January	2011
1505	CCZ-655	Brazil	Bahia	Salvador	Patamares	Peridomiciliary	Triatoma tibiamaculata (Pinto, 1926)	Adult	January	2011
1508	CCZ-658	Brazil	Bahia	Salvador	Patamares	Peridomiciliary	Triatoma tibiamaculata (Pinto, 1926)	Adult	January	2011
1509	CCZ-659	Brazil	Bahia	Salvador	Patamares	Peridomiciliary	Triatoma tibiamaculata (Pinto, 1926)	Nymph 3	January	2011
1513	CCZ-661	Brazil	Bahia	Salvador	Patamares	Peridomiciliary	Triatoma tibiamaculata (Pinto, 1926)	Adult	February	2011
1514	CCZ-662	Brazil	Bahia	Salvador	Patamares	Peridomiciliary	Triatoma tibiamaculata (Pinto, 1926)	Adult	February	2011
1515	CCZ-663	Brazil	Bahia	Salvador	Patamares	Peridomiciliary	Triatoma tibiamaculata (Pinto, 1926)	Adult	February	2011
1517	CCZ-664	Brazil	Bahia	Salvador	Patamares	Peridomiciliary	Triatoma tibiamaculata (Pinto, 1926)	Adult	March	2011
1519	CCZ-666	Brazil	Bahia	Salvador	Patamares	Peridomiciliary	Triatoma tibiamaculata (Pinto, 1926)	Adult	March	2011
1520	CCZ-664	Brazil	Bahia	Salvador	Patamares	Peridomiciliary	Triatoma tibiamaculata (Pinto, 1926)	Adult	February	2011
1521	CCZ-668	Brazil	Bahia	Salvador	Patamares	Peridomiciliary	Triatoma tibiamaculata (Pinto, 1926)	Adult	March	2011
1524	CCZ-671	Brazil	Bahia	Salvador	Patamares	Peridomiciliary	Triatoma tibiamaculata (Pinto, 1926)	Nymph 3	March	2011
1525	CCZ-671	Brazil	Bahia	Salvador	Patamares	Peridomiciliary	Triatoma tibiamaculata (Pinto, 1926)	Nymph 5	March	2011
1526	CCZ-672	Brazil	Bahia	Salvador	Patamares	Peridomiciliary	Triatoma tibiamaculata (Pinto, 1926)	Adult	April	2011
1527	CCZ-673	Brazil	Bahia	Salvador	Patamares	Peridomiciliary	Triatoma tibiamaculata (Pinto, 1926)	Adult	April	2011
1528	CCZ-673	Brazil	Bahia	Salvador	Patamares	Peridomiciliary	Triatoma tibiamaculata (Pinto, 1926)	Nymph 4	April	2011
1529	CCZ-673	Brazil	Bahia	Salvador	Patamares	Peridomiciliary	Triatoma tibiamaculata (Pinto, 1926)	Nymph 4	April	2011
1532	CCZ-675	Brazil	Bahia	Salvador	Patamares	Peridomiciliary	Triatoma tibiamaculata (Pinto, 1926)	Adult	May	2011
1533	CCZ-678	Brazil	Bahia	Salvador	Patamares	Peridomiciliary	Triatoma tibiamaculata (Pinto, 1926)	Adult	May	2011
1534	CCZ-679	Brazil	Bahia	Salvador	Patamares	Peridomiciliary	Triatoma tibiamaculata (Pinto, 1926)	Adult	April	2011
1711	CCZ-682	Brazil	Bahia	Salvador	Patamares	Peridomiciliary	Triatoma tibiamaculata (Pinto, 1926)	Adult	June	2011
1712	CCZ-683	Brazil	Bahia	Salvador	Patamares	Peridomiciliary	Triatoma tibiamaculata (Pinto, 1926)	Adult	June	2011
1714	CCZ-685	Brazil	Bahia	Salvador	Patamares	Peridomiciliary	Triatoma tibiamaculata (Pinto, 1926)	Adult	July	2011
1715	CCZ-686	Brazil	Bahia	Salvador	Patamares	Peridomiciliary	Triatoma tibiamaculata (Pinto, 1926)	Adult	July	2011
1716	CCZ-686	Brazil	Bahia	Salvador	Patamares	Peridomiciliary	Triatoma tibiamaculata (Pinto, 1926)	Adult	July	2011
1717	CCZ-687	Brazil	Bahia	Salvador	Patamares	Peridomiciliary	Triatoma tibiamaculata (Pinto, 1926)	Adult	July	2011
1718	CCZ-687	Brazil	Bahia	Salvador	Patamares	Peridomiciliary	Triatoma tibiamaculata (Pinto, 1926)	Adult	July	2011
1719	CCZ-687	Brazil	Bahia	Salvador	Patamares	Peridomiciliary	Triatoma tibiamaculata (Pinto, 1926)	Adult	July	2011
1720	CCZ-687	Brazil	Bahia	Salvador	Patamares	Peridomiciliary	Triatoma tibiamaculata (Pinto, 1926)	Nymph 1	July	2011
1724	CCZ-691	Brazil	Bahia	Salvador	Patamares	Peridomiciliary	Triatoma tibiamaculata (Pinto, 1926)	Nymph 3	August	2011
1725	CCZ-692	Brazil	Bahia	Salvador	Patamares	Peridomiciliary	Triatoma tibiamaculata (Pinto, 1926)	Adult	September	2011
1726	CCZ-693	Brazil	Bahia	Salvador	Patamares	Peridomiciliary	Triatoma tibiamaculata (Pinto, 1926)	Adult	September	2011
1727	CCZ-696	Brazil	Bahia	Salvador	Patamares	Peridomiciliary	Triatoma tibiamaculata (Pinto, 1926)	Adult	October	2011
1728	CCZ-697	Brazil	Bahia	Salvador	Patamares	Peridomiciliary	Triatoma tibiamaculata (Pinto, 1926)	Adult	October	2011
1729	CCZ-697	Brazil	Bahia	Salvador	Patamares	Peridomiciliary	Triatoma tibiamaculata (Pinto, 1926)	Adult	October	2011
1733	CCZ-699	Brazil	Bahia	Salvador	Patamares	Peridomiciliary	Triatoma tibiamaculata (Pinto, 1926)	Adult	October	2011
1734	CCZ-699	Brazil	Bahia	Salvador	Patamares	Peridomiciliary	Triatoma tibiamaculata (Pinto, 1926)	Adult	October	2011
1735	CCZ-699	Brazil	Bahia	Salvador	Patamares	Peridomiciliary	Triatoma tibiamaculata (Pinto, 1926)	Adult	October	2011
1736	CCZ-699	Brazil	Bahia	Salvador	Patamares	Peridomiciliary	Triatoma tibiamaculata (Pinto, 1926)	Nymph 4	October	2011
1737	CCZ-699	Brazil	Bahia	Salvador	Patamares	Peridomiciliary	Triatoma tibiamaculata (Pinto, 1926)	Nymph 4	October	2011
1738	CCZ-699	Brazil	Bahia	Salvador	Patamares	Peridomiciliary	Triatoma tibiamaculata (Pinto, 1926)	Nymph 3	October	2011
1739	CCZ-699	Brazil	Bahia	Salvador	Patamares	Peridomiciliary	Triatoma tibiamaculata (Pinto, 1926)	Nymph 3	October	2011
1740	CCZ-699	Brazil	Bahia	Salvador	Patamares	Peridomiciliary	Triatoma tibiamaculata (Pinto, 1926)	Nymph 3	October	2011
1741	CCZ-699	Brazil	Bahia	Salvador	Patamares	Peridomiciliary	Triatoma tibiamaculata (Pinto, 1926)	Nymph 3	October	2011
1742	CCZ-699	Brazil	Bahia	Salvador	Patamares	Peridomiciliary	Triatoma tibiamaculata (Pinto, 1926)	Nymph 3	October	2011
1743	CCZ-699	Brazil	Bahia	Salvador	Patamares	Peridomiciliary	Triatoma tibiamaculata (Pinto, 1926)	Nymph 2	October	2011
1744	CCZ-699	Brazil	Bahia	Salvador	Patamares	Peridomiciliary	Triatoma tibiamaculata (Pinto, 1926)	Nymph 2	October	2011
1745	CCZ-699	Brazil	Bahia	Salvador	Patamares	Peridomiciliary	Triatoma tibiamaculata (Pinto, 1926)	Nymph 2	October	2011
1746	CCZ-679	Brazil	Bahia	Salvador	Patamares	Peridomiciliary	Triatoma tibiamaculata (Pinto, 1926)	Adult	April	2011
1747	CCZ-677	Brazil	Bahia	Salvador	Patamares	Peridomiciliary	Triatoma tibiamaculata (Pinto, 1926)	Adult	May	2011
1756	CCZ-703	Brazil	Bahia	Salvador	Patamares	Peridomiciliary	Triatoma tibiamaculata (Pinto, 1926)	Adult	November	2011
1757	CCZ-704	Brazil	Bahia	Salvador	Patamares	Peridomiciliary	Triatoma tibiamaculata (Pinto, 1926)	Adult	November	2011
1758	CCZ-707	Brazil	Bahia	Salvador	Patamares	Peridomiciliary	Triatoma tibiamaculata (Pinto, 1926)	Adult	December	2011
1759	CCZ-708	Brazil	Bahia	Salvador	Patamares	Peridomiciliary	Triatoma tibiamaculata (Pinto, 1926)	Adult	December	2011
1760	CCZ-705	Brazil	Bahia	Salvador	Patamares	Peridomiciliary	Triatoma tibiamaculata (Pinto, 1926)	Adult	November	2011
1761	CCZ-706	Brazil	Bahia	Salvador	Patamares	Peridomiciliary	Triatoma tibiamaculata (Pinto, 1926)	Adult	December	2011
1762	CCZ-709	Brazil	Bahia	Salvador	Patamares	Peridomiciliary	Triatoma tibiamaculata (Pinto, 1926)	Adult	December	2011
1763	CCZ-710	Brazil	Bahia	Salvador	Patamares	Peridomiciliary	Triatoma tibiamaculata (Pinto, 1926)	Adult	December	2011
646	CCZ-211	Brazil	Bahia	Salvador	Patamares	Sylvatic	Triatoma tibiamaculata (Pinto, 1926)	Adult	August	2007
647	CCZ-211	Brazil	Bahia	Salvador	Patamares	Sylvatic	Triatoma tibiamaculata (Pinto, 1926)	Nymph 2	August	2007
650	CCZ-214	Brazil	Bahia	Salvador	Patamares	Sylvatic	Triatoma tibiamaculata (Pinto, 1926)	Nymph 3	August	2007
651	CCZ-216	Brazil	Bahia	Salvador	Patamares	Sylvatic	Triatoma tibiamaculata (Pinto, 1926)	Nymph 3	August	2007
652	CCZ-216	Brazil	Bahia	Salvador	Patamares	Sylvatic	Triatoma tibiamaculata (Pinto, 1926)	Nymph 5	August	2007
659	CCZ-223	Brazil	Bahia	Salvador	Patamares	Sylvatic	Triatoma tibiamaculata (Pinto, 1926)	Adult	September	2007
660	CCZ-223	Brazil	Bahia	Salvador	Patamares	Sylvatic	Triatoma tibiamaculata (Pinto, 1926)	Adult	September	2007
661	CCZ-223	Brazil	Bahia	Salvador	Patamares	Sylvatic	Triatoma tibiamaculata (Pinto, 1926)	Nymph 4	September	2007
662	CCZ-223	Brazil	Bahia	Salvador	Patamares	Sylvatic	Triatoma tibiamaculata (Pinto, 1926)	Nymph 3	September	2007
663	CCZ-223	Brazil	Bahia	Salvador	Patamares	Sylvatic	Triatoma tibiamaculata (Pinto, 1926)	Nymph 2	September	2007
670	CCZ-228	Brazil	Bahia	Salvador	Patamares	Sylvatic	Triatoma tibiamaculata (Pinto, 1926)	Nymph 5	October	2007
671	CCZ-229	Brazil	Bahia	Salvador	Patamares	Sylvatic	Triatoma tibiamaculata (Pinto, 1926)	Nymph 5	October	2007
672	CCZ-230	Brazil	Bahia	Salvador	Patamares	Sylvatic	Triatoma tibiamaculata (Pinto, 1926)	Adult	October	2007
673	CCZ-230	Brazil	Bahia	Salvador	Patamares	Sylvatic	Triatoma tibiamaculata (Pinto, 1926)	Adult	October	2007
674	CCZ-230	Brazil	Bahia	Salvador	Patamares	Sylvatic	Triatoma tibiamaculata (Pinto, 1926)	Adult	October	2007
675	CCZ-230	Brazil	Bahia	Salvador	Patamares	Sylvatic	Triatoma tibiamaculata (Pinto, 1926)	Adult	October	2007
676	CCZ-230	Brazil	Bahia	Salvador	Patamares	Sylvatic	Triatoma tibiamaculata (Pinto, 1926)	Nymph 3	October	2007
677	CCZ-230	Brazil	Bahia	Salvador	Patamares	Sylvatic	Triatoma tibiamaculata (Pinto, 1926)	Nymph 3	October	2007
678	CCZ-230	Brazil	Bahia	Salvador	Patamares	Sylvatic	Triatoma tibiamaculata (Pinto, 1926)	Nymph 2	October	2007
679	CCZ-230	Brazil	Bahia	Salvador	Patamares	Sylvatic	Triatoma tibiamaculata (Pinto, 1926)	Nymph 1	October	2007
680	CCZ-230	Brazil	Bahia	Salvador	Patamares	Sylvatic	Triatoma tibiamaculata (Pinto, 1926)	Nymph 1	October	2007
683	CCZ-232	Brazil	Bahia	Salvador	Patamares	Sylvatic	Triatoma tibiamaculata (Pinto, 1926)	Nymph 1	October	2007
684	CCZ-232	Brazil	Bahia	Salvador	Patamares	Sylvatic	Triatoma tibiamaculata (Pinto, 1926)	Nymph 1	October	2007
685	CCZ-232	Brazil	Bahia	Salvador	Patamares	Sylvatic	Triatoma tibiamaculata (Pinto, 1926)	Nymph 2	October	2007
686	CCZ-232	Brazil	Bahia	Salvador	Patamares	Sylvatic	Triatoma tibiamaculata (Pinto, 1926)	Nymph 2	October	2007
687	CCZ-232	Brazil	Bahia	Salvador	Patamares	Sylvatic	Triatoma tibiamaculata (Pinto, 1926)	Nymph 2	October	2007
688	CCZ-232	Brazil	Bahia	Salvador	Patamares	Sylvatic	Triatoma tibiamaculata (Pinto, 1926)	Nymph 2	October	2007
689	CCZ-232	Brazil	Bahia	Salvador	Patamares	Sylvatic	Triatoma tibiamaculata (Pinto, 1926)	Nymph 4	October	2007
690	CCZ-232	Brazil	Bahia	Salvador	Patamares	Sylvatic	Triatoma tibiamaculata (Pinto, 1926)	Nymph 4	October	2007
691	CCZ-232	Brazil	Bahia	Salvador	Patamares	Sylvatic	Triatoma tibiamaculata (Pinto, 1926)	Nymph 3	October	2007
692	CCZ-232	Brazil	Bahia	Salvador	Patamares	Sylvatic	Triatoma tibiamaculata (Pinto, 1926)	Nymph 3	October	2007
693	CCZ-232	Brazil	Bahia	Salvador	Patamares	Sylvatic	Triatoma tibiamaculata (Pinto, 1926)	Nymph 3	October	2007
694	CCZ-232	Brazil	Bahia	Salvador	Patamares	Sylvatic	Triatoma tibiamaculata (Pinto, 1926)	Nymph 1	October	2007
695	CCZ-233	Brazil	Bahia	Salvador	Patamares	Sylvatic	Triatoma tibiamaculata (Pinto, 1926)	Adult	October	2007
696	CCZ-233	Brazil	Bahia	Salvador	Patamares	Sylvatic	Triatoma tibiamaculata (Pinto, 1926)	Nymph 4	October	2007
697	CCZ-234	Brazil	Bahia	Salvador	Patamares	Sylvatic	Triatoma tibiamaculata (Pinto, 1926)	Nymph 5	October	2007
698	CCZ-234	Brazil	Bahia	Salvador	Patamares	Sylvatic	Triatoma tibiamaculata (Pinto, 1926)	Adult	October	2007
699	CCZ-234	Brazil	Bahia	Salvador	Patamares	Sylvatic	Triatoma tibiamaculata (Pinto, 1926)	Adult	October	2007
700	CCZ-234	Brazil	Bahia	Salvador	Patamares	Sylvatic	Triatoma tibiamaculata (Pinto, 1926)	Nymph 3	October	2007
701	CCZ-234	Brazil	Bahia	Salvador	Patamares	Sylvatic	Triatoma tibiamaculata (Pinto, 1926)	Nymph 4	October	2007
702	CCZ-234	Brazil	Bahia	Salvador	Patamares	Sylvatic	Triatoma tibiamaculata (Pinto, 1926)	Adult	October	2007
703	CCZ-234	Brazil	Bahia	Salvador	Patamares	Sylvatic	Triatoma tibiamaculata (Pinto, 1926)	Adult	October	2007
704	CCZ-235	Brazil	Bahia	Salvador	Patamares	Sylvatic	Triatoma tibiamaculata (Pinto, 1926)	Nymph 3	October	2007
705	CCZ-235	Brazil	Bahia	Salvador	Patamares	Sylvatic	Triatoma tibiamaculata (Pinto, 1926)	Adult	October	2007
706	CCZ-235	Brazil	Bahia	Salvador	Patamares	Sylvatic	Triatoma tibiamaculata (Pinto, 1926)	Nymph 3	October	2007
707	CCZ-235	Brazil	Bahia	Salvador	Patamares	Sylvatic	Triatoma tibiamaculata (Pinto, 1926)	Nymph 3	October	2007
708	CCZ-236	Brazil	Bahia	Salvador	Patamares	Sylvatic	Triatoma tibiamaculata (Pinto, 1926)	Adult	October	2007
709	CCZ-237	Brazil	Bahia	Salvador	Patamares	Sylvatic	Triatoma tibiamaculata (Pinto, 1926)	Adult	October	2007
710	CCZ-238	Brazil	Bahia	Salvador	Patamares	Sylvatic	Triatoma tibiamaculata (Pinto, 1926)	Adult	October	2007
711	CCZ-238	Brazil	Bahia	Salvador	Patamares	Sylvatic	Triatoma tibiamaculata (Pinto, 1926)	Nymph 4	October	2007
712	CCZ-238	Brazil	Bahia	Salvador	Patamares	Sylvatic	Triatoma tibiamaculata (Pinto, 1926)	Nymph 4	October	2007
713	CCZ-238	Brazil	Bahia	Salvador	Patamares	Sylvatic	Triatoma tibiamaculata (Pinto, 1926)	Nymph 4	October	2007
714	CCZ-238	Brazil	Bahia	Salvador	Patamares	Sylvatic	Triatoma tibiamaculata (Pinto, 1926)	Nymph 2	October	2007
715	CCZ-238	Brazil	Bahia	Salvador	Patamares	Sylvatic	Triatoma tibiamaculata (Pinto, 1926)	Nymph 2	October	2007
716	CCZ-238	Brazil	Bahia	Salvador	Patamares	Sylvatic	Triatoma tibiamaculata (Pinto, 1926)	Nymph 1	October	2007
717	CCZ-238	Brazil	Bahia	Salvador	Patamares	Sylvatic	Triatoma tibiamaculata (Pinto, 1926)	Nymph 1	October	2007
718	CCZ-238)	Brazil	Bahia	Salvador	Patamares	Sylvatic	Triatoma tibiamaculata (Pinto, 1926)	Nymph 1	October	2007
720	CCZ-240	Brazil	Bahia	Salvador	Patamares	Sylvatic	Triatoma tibiamaculata (Pinto, 1926)	Nymph 3	October	2007
722	CCZ-245	Brazil	Bahia	Salvador	Patamares	Sylvatic	Triatoma tibiamaculata (Pinto, 1926)	Adult	October	2007
723	CCZ-245	Brazil	Bahia	Salvador	Patamares	Sylvatic	Triatoma tibiamaculata (Pinto, 1926)	Adult	October	2007
724	CCZ-245	Brazil	Bahia	Salvador	Patamares	Sylvatic	Triatoma tibiamaculata (Pinto, 1926)	Nymph 2	October	2007
725	CCZ-245	Brazil	Bahia	Salvador	Patamares	Sylvatic	Triatoma tibiamaculata (Pinto, 1926)	Nymph 2	October	2007
726	CCZ-245	Brazil	Bahia	Salvador	Patamares	Sylvatic	Triatoma tibiamaculata (Pinto, 1926)	Nymph 2	October	2007
728	CCZ-247	Brazil	Bahia	Salvador	Patamares	Sylvatic	Triatoma tibiamaculata (Pinto, 1926)	Nymph 5	October	2007
729	CCZ-247	Brazil	Bahia	Salvador	Patamares	Sylvatic	Triatoma tibiamaculata (Pinto, 1926)	Nymph 3	October	2007
733	CCZ-251	Brazil	Bahia	Salvador	Patamares	Sylvatic	Triatoma tibiamaculata (Pinto, 1926)	Adult	October	2007
734	CCZ-251	Brazil	Bahia	Salvador	Patamares	Sylvatic	Triatoma tibiamaculata (Pinto, 1926)	Adult	October	2007
735	CCZ-251	Brazil	Bahia	Salvador	Patamares	Sylvatic	Triatoma tibiamaculata (Pinto, 1926)	Adult	October	2007
736	CCZ-251	Brazil	Bahia	Salvador	Patamares	Sylvatic	Triatoma tibiamaculata (Pinto, 1926)	Nymph 5	October	2007
741	CCZ-258	Brazil	Bahia	Salvador	Patamares	Sylvatic	Triatoma tibiamaculata (Pinto, 1926)	Adult	November	2007
742	CCZ-259	Brazil	Bahia	Salvador	Patamares	Sylvatic	Triatoma tibiamaculata (Pinto, 1926)	Adult	November	2007
743	CCZ-259	Brazil	Bahia	Salvador	Patamares	Sylvatic	Triatoma tibiamaculata (Pinto, 1926)	Adult	November	2007
744	CCZ-259	Brazil	Bahia	Salvador	Patamares	Sylvatic	Triatoma tibiamaculata (Pinto, 1926)	Adult	November	2007
745	CCZ-259	Brazil	Bahia	Salvador	Patamares	Sylvatic	Triatoma tibiamaculata (Pinto, 1926)	Nymph 5	November	2007
746	CCZ-259	Brazil	Bahia	Salvador	Patamares	Sylvatic	Triatoma tibiamaculata (Pinto, 1926)	Nymph 5	November	2007
747	CCZ-259	Brazil	Bahia	Salvador	Patamares	Sylvatic	Triatoma tibiamaculata (Pinto, 1926)	Nymph 5	November	2007
748	CCZ-259	Brazil	Bahia	Salvador	Patamares	Sylvatic	Triatoma tibiamaculata (Pinto, 1926)	Nymph 2	November	2007
749	CCZ-259	Brazil	Bahia	Salvador	Patamares	Sylvatic	Triatoma tibiamaculata (Pinto, 1926)	Nymph 2	November	2007
750	CCZ-260	Brazil	Bahia	Salvador	Patamares	Sylvatic	Triatoma tibiamaculata (Pinto, 1926)	Nymph 5	November	2007
753	CCZ-270	Brazil	Bahia	Salvador	Patamares	Sylvatic	Triatoma tibiamaculata (Pinto, 1926)	Adult	November	2007
754	CCZ-270	Brazil	Bahia	Salvador	Patamares	Sylvatic	Triatoma tibiamaculata (Pinto, 1926)	Adult	November	2007
755	CCZ-270	Brazil	Bahia	Salvador	Patamares	Sylvatic	Triatoma tibiamaculata (Pinto, 1926)	Nymph 3	November	2007
756	CCZ-271	Brazil	Bahia	Salvador	Patamares	Sylvatic	Triatoma tibiamaculata (Pinto, 1926)	Adult	November	2007
757	CCZ-271	Brazil	Bahia	Salvador	Patamares	Sylvatic	Triatoma tibiamaculata (Pinto, 1926)	Adult	November	2007
763	CCZ-276	Brazil	Bahia	Salvador	Patamares	Sylvatic	Triatoma tibiamaculata (Pinto, 1926)	Adult	December	2007
765	CCZ-278	Brazil	Bahia	Salvador	Patamares	Sylvatic	Triatoma tibiamaculata (Pinto, 1926)	Adult	December	2007
769	CCZ-282	Brazil	Bahia	Salvador	Patamares	Sylvatic	Triatoma tibiamaculata (Pinto, 1926)	Adult	December	2007
770	CCZ-283	Brazil	Bahia	Salvador	Patamares	Sylvatic	Triatoma tibiamaculata (Pinto, 1926)	Adult	December	2007
771	CCZ-283	Brazil	Bahia	Salvador	Patamares	Sylvatic	Triatoma tibiamaculata (Pinto, 1926)	Adult	December	2007
772	CCZ-283	Brazil	Bahia	Salvador	Patamares	Sylvatic	Triatoma tibiamaculata (Pinto, 1926)	Nymph 5	December	2007
773	CCZ-283	Brazil	Bahia	Salvador	Patamares	Sylvatic	Triatoma tibiamaculata (Pinto, 1926)	Nymph 3	December	2007
774	CCZ-283	Brazil	Bahia	Salvador	Patamares	Sylvatic	Triatoma tibiamaculata (Pinto, 1926)	Nymph 3	December	2007
775	CCZ-284	Brazil	Bahia	Salvador	Patamares	Sylvatic	Triatoma tibiamaculata (Pinto, 1926)	Nymph 2	December	2007
777	CCZ-286	Brazil	Bahia	Salvador	Patamares	Sylvatic	Triatoma tibiamaculata (Pinto, 1926)	Adult	December	2007
785	CCZ-293	Brazil	Bahia	Salvador	Patamares	Sylvatic	Triatoma tibiamaculata (Pinto, 1926)	Adult	December	2007
786	CCZ-293	Brazil	Bahia	Salvador	Patamares	Sylvatic	Triatoma tibiamaculata (Pinto, 1926)	Adult	December	2007
787	CCZ-294	Brazil	Bahia	Salvador	Patamares	Sylvatic	Triatoma tibiamaculata (Pinto, 1926)	Nymph 3	January	2008
790	CCZ-296	Brazil	Bahia	Salvador	Patamares	Sylvatic	Triatoma tibiamaculata (Pinto, 1926)	Adult	December	2007
791	CCZ-296	Brazil	Bahia	Salvador	Patamares	Sylvatic	Triatoma tibiamaculata (Pinto, 1926)	Nymph 2	December	2007
793	CCZ-298	Brazil	Bahia	Salvador	Patamares	Sylvatic	Triatoma tibiamaculata (Pinto, 1926)	Adult	January	2008
794	CCZ-298	Brazil	Bahia	Salvador	Patamares	Sylvatic	Triatoma tibiamaculata (Pinto, 1926)	Adult	January	2008
795	CCZ-298	Brazil	Bahia	Salvador	Patamares	Sylvatic	Triatoma tibiamaculata (Pinto, 1926)	Adult	January	2008
796	CCZ-298	Brazil	Bahia	Salvador	Patamares	Sylvatic	Triatoma tibiamaculata (Pinto, 1926)	Adult	January	2008
797	CCZ-298	Brazil	Bahia	Salvador	Patamares	Sylvatic	Triatoma tibiamaculata (Pinto, 1926)	Nymph 5	January	2008
798	CCZ-298	Brazil	Bahia	Salvador	Patamares	Sylvatic	Triatoma tibiamaculata (Pinto, 1926)	Nymph 3	January	2008
799	CCZ-298	Brazil	Bahia	Salvador	Patamares	Sylvatic	Triatoma tibiamaculata (Pinto, 1926)	Nymph 5	January	2008
800	CCZ-298	Brazil	Bahia	Salvador	Patamares	Sylvatic	Triatoma tibiamaculata (Pinto, 1926)	Nymph 2	January	2008
801	CCZ-299	Brazil	Bahia	Salvador	Patamares	Sylvatic	Triatoma tibiamaculata (Pinto, 1926)	Adult	January	2008
802	CCZ-299	Brazil	Bahia	Salvador	Patamares	Sylvatic	Triatoma tibiamaculata (Pinto, 1926)	Adult	January	2008
803	CCZ-299	Brazil	Bahia	Salvador	Patamares	Sylvatic	Triatoma tibiamaculata (Pinto, 1926)	Adult	January	2008
804	CCZ-299	Brazil	Bahia	Salvador	Patamares	Sylvatic	Triatoma tibiamaculata (Pinto, 1926)	Adult	January	2008
805	CCZ-299	Brazil	Bahia	Salvador	Patamares	Sylvatic	Triatoma tibiamaculata (Pinto, 1926)	Nymph 5	January	2008
806	CCZ-299	Brazil	Bahia	Salvador	Patamares	Sylvatic	Triatoma tibiamaculata (Pinto, 1926)	Nymph 4	January	2008
809	CCZ-303	Brazil	Bahia	Salvador	Patamares	Sylvatic	Triatoma tibiamaculata (Pinto, 1926)	Adult	January	2008
810	CCZ-304	Brazil	Bahia	Salvador	Patamares	Sylvatic	Triatoma tibiamaculata (Pinto, 1926)	Nymph 5	January	2008
811	CCZ-304	Brazil	Bahia	Salvador	Patamares	Sylvatic	Triatoma tibiamaculata (Pinto, 1926)	Nymph 5	January	2008
812	CCZ-304	Brazil	Bahia	Salvador	Patamares	Sylvatic	Triatoma tibiamaculata (Pinto, 1926)	Nymph 4	January	2008
813	CCZ-304	Brazil	Bahia	Salvador	Patamares	Sylvatic	Triatoma tibiamaculata (Pinto, 1926)	Nymph 3	January	2008
814	CCZ-304	Brazil	Bahia	Salvador	Patamares	Sylvatic	Triatoma tibiamaculata (Pinto, 1926)	Nymph 2	January	2008
815	CCZ-304	Brazil	Bahia	Salvador	Patamares	Sylvatic	Triatoma tibiamaculata (Pinto, 1926)	Nymph 1	January	2008
816	CCZ-305	Brazil	Bahia	Salvador	Patamares	Sylvatic	Triatoma tibiamaculata (Pinto, 1926)	Adult	January	2008
817	CCZ-305	Brazil	Bahia	Salvador	Patamares	Sylvatic	Triatoma tibiamaculata (Pinto, 1926)	Nymph 5	January	2008
818	CCZ-305	Brazil	Bahia	Salvador	Patamares	Sylvatic	Triatoma tibiamaculata (Pinto, 1926)	Nymph 4	January	2008
819	CCZ-305	Brazil	Bahia	Salvador	Patamares	Sylvatic	Triatoma tibiamaculata (Pinto, 1926)	Nymph 3	January	2008
820	CCZ-305	Brazil	Bahia	Salvador	Patamares	Sylvatic	Triatoma tibiamaculata (Pinto, 1926)	Nymph 5	January	2008
821	CCZ-305	Brazil	Bahia	Salvador	Patamares	Sylvatic	Triatoma tibiamaculata (Pinto, 1926)	Nymph 3	January	2008
822	CCZ-305	Brazil	Bahia	Salvador	Patamares	Sylvatic	Triatoma tibiamaculata (Pinto, 1926)	Nymph 3	January	2008
823	CCZ-305	Brazil	Bahia	Salvador	Patamares	Sylvatic	Triatoma tibiamaculata (Pinto, 1926)	Nymph 3	January	2008
824	CCZ-305	Brazil	Bahia	Salvador	Patamares	Sylvatic	Triatoma tibiamaculata (Pinto, 1926)	Nymph 3	January	2008
825	CCZ-305	Brazil	Bahia	Salvador	Patamares	Sylvatic	Triatoma tibiamaculata (Pinto, 1926)	Nymph 2	January	2008
826	CCZ-305	Brazil	Bahia	Salvador	Patamares	Sylvatic	Triatoma tibiamaculata (Pinto, 1926)	Nymph 2	January	2008
827	CCZ-305	Brazil	Bahia	Salvador	Patamares	Sylvatic	Triatoma tibiamaculata (Pinto, 1926)	Nymph 5	January	2008
828	CCZ-305	Brazil	Bahia	Salvador	Patamares	Sylvatic	Triatoma tibiamaculata (Pinto, 1926)	Nymph 1	January	2008
829	CCZ-312	Brazil	Bahia	Salvador	Patamares	Sylvatic	Triatoma tibiamaculata (Pinto, 1926)	Adult	January	2008
830	CCZ-312	Brazil	Bahia	Salvador	Patamares	Sylvatic	Triatoma tibiamaculata (Pinto, 1926)	Adult	January	2008
831	CCZ-312	Brazil	Bahia	Salvador	Patamares	Sylvatic	Triatoma tibiamaculata (Pinto, 1926)	Nymph 4	January	2008
832	CCZ-312	Brazil	Bahia	Salvador	Patamares	Sylvatic	Triatoma tibiamaculata (Pinto, 1926)	Nymph 4	January	2008
833	CCZ-313	Brazil	Bahia	Salvador	Patamares	Sylvatic	Triatoma tibiamaculata (Pinto, 1926)	Nymph 5	February	2008
835	CCZ-315	Brazil	Bahia	Salvador	Patamares	Sylvatic	Triatoma tibiamaculata (Pinto, 1926)	Nymph 5	January	2008
836	CCZ-315	Brazil	Bahia	Salvador	Patamares	Sylvatic	Triatoma tibiamaculata (Pinto, 1926)	Nymph 5	January	2008
837	CCZ-316	Brazil	Bahia	Salvador	Patamares	Sylvatic	Triatoma tibiamaculata (Pinto, 1926)	Adult	February	2008
839	CCZ-318	Brazil	Bahia	Salvador	Patamares	Sylvatic	Triatoma tibiamaculata (Pinto, 1926)	Adult	January	2008
840	CCZ-318	Brazil	Bahia	Salvador	Patamares	Sylvatic	Triatoma tibiamaculata (Pinto, 1926)	Adult	January	2008
841	CCZ-318	Brazil	Bahia	Salvador	Patamares	Sylvatic	Triatoma tibiamaculata (Pinto, 1926)	Adult	January	2008
842	CCZ-318	Brazil	Bahia	Salvador	Patamares	Sylvatic	Triatoma tibiamaculata (Pinto, 1926)	Adult	January	2008
843	CCZ-318	Brazil	Bahia	Salvador	Patamares	Sylvatic	Triatoma tibiamaculata (Pinto, 1926)	Adult	January	2008
844	CCZ-318	Brazil	Bahia	Salvador	Patamares	Sylvatic	Triatoma tibiamaculata (Pinto, 1926)	Adult	January	2008
845	CCZ-318	Brazil	Bahia	Salvador	Patamares	Sylvatic	Triatoma tibiamaculata (Pinto, 1926)	Nymph 5	January	2008
846	CCZ-318	Brazil	Bahia	Salvador	Patamares	Sylvatic	Triatoma tibiamaculata (Pinto, 1926)	Nymph 5	January	2008
847	CCZ-318	Brazil	Bahia	Salvador	Patamares	Sylvatic	Triatoma tibiamaculata (Pinto, 1926)	Nymph 5	January	2008
848	CCZ-318	Brazil	Bahia	Salvador	Patamares	Sylvatic	Triatoma tibiamaculata (Pinto, 1926)	Nymph 5	January	2008
849	CCZ-318	Brazil	Bahia	Salvador	Patamares	Sylvatic	Triatoma tibiamaculata (Pinto, 1926)	Nymph 5	January	2008
850	CCZ-318	Brazil	Bahia	Salvador	Patamares	Sylvatic	Triatoma tibiamaculata (Pinto, 1926)	Nymph 3	January	2008
851	CCZ-318	Brazil	Bahia	Salvador	Patamares	Sylvatic	Triatoma tibiamaculata (Pinto, 1926)	Nymph 3	January	2008
852	CCZ-318	Brazil	Bahia	Salvador	Patamares	Sylvatic	Triatoma tibiamaculata (Pinto, 1926)	Nymph 3	January	2008
853	CCZ-318	Brazil	Bahia	Salvador	Patamares	Sylvatic	Triatoma tibiamaculata (Pinto, 1926)	Nymph 3	January	2008
857	CCZ-321	Brazil	Bahia	Salvador	Patamares	Sylvatic	Triatoma tibiamaculata (Pinto, 1926)	Nymph 4	February	2008
858	CCZ-322	Brazil	Bahia	Salvador	Patamares	Sylvatic	Triatoma tibiamaculata (Pinto, 1926)	Adult	February	2008
859	CCZ-323	Brazil	Bahia	Salvador	Patamares	Sylvatic	Triatoma tibiamaculata (Pinto, 1926)	Nymph 5	February	2008
860	CCZ-323	Brazil	Bahia	Salvador	Patamares	Sylvatic	Triatoma tibiamaculata (Pinto, 1926)	Nymph 3	February	2008
861	CCZ-324	Brazil	Bahia	Salvador	Patamares	Sylvatic	Triatoma tibiamaculata (Pinto, 1926)	Nymph 4	February	2008
862	CCZ-324	Brazil	Bahia	Salvador	Patamares	Sylvatic	Triatoma tibiamaculata (Pinto, 1926)	Nymph 4	February	2008
863	CCZ-325	Brazil	Bahia	Salvador	Patamares	Sylvatic	Triatoma tibiamaculata (Pinto, 1926)	Nymph 3	February	2008
864	CCZ-326	Brazil	Bahia	Salvador	Patamares	Sylvatic	Triatoma tibiamaculata (Pinto, 1926)	Nymph 4	February	2008
865	CCZ-326	Brazil	Bahia	Salvador	Patamares	Sylvatic	Triatoma tibiamaculata (Pinto, 1926)	Nymph 3	February	2008
866	CCZ-326	Brazil	Bahia	Salvador	Patamares	Sylvatic	Triatoma tibiamaculata (Pinto, 1926)	Nymph 2	February	2008
867	CCZ-327	Brazil	Bahia	Salvador	Patamares	Sylvatic	Triatoma tibiamaculata (Pinto, 1926)	Adult	February	2008
868	CCZ-327	Brazil	Bahia	Salvador	Patamares	Sylvatic	Triatoma tibiamaculata (Pinto, 1926)	Nymph 3	February	2008
869	CCZ-327	Brazil	Bahia	Salvador	Patamares	Sylvatic	Triatoma tibiamaculata (Pinto, 1926)	Nymph 3	February	2008
870	CCZ-329	Brazil	Bahia	Salvador	Patamares	Sylvatic	Triatoma tibiamaculata (Pinto, 1926)	Adult	February	2008
871	CCZ-329	Brazil	Bahia	Salvador	Patamares	Sylvatic	Triatoma tibiamaculata (Pinto, 1926)	Adult	February	2008
872	CCZ-330	Brazil	Bahia	Salvador	Patamares	Sylvatic	Triatoma tibiamaculata (Pinto, 1926)	Adult	February	2008
873	CCZ-330	Brazil	Bahia	Salvador	Patamares	Sylvatic	Triatoma tibiamaculata (Pinto, 1926)	Adult	February	2008
874	CCZ-330	Brazil	Bahia	Salvador	Patamares	Sylvatic	Triatoma tibiamaculata (Pinto, 1926)	Nymph 5	February	2008
875	CCZ-330	Brazil	Bahia	Salvador	Patamares	Sylvatic	Triatoma tibiamaculata (Pinto, 1926)	Nymph 5	February	2008
876	CCZ-330	Brazil	Bahia	Salvador	Patamares	Sylvatic	Triatoma tibiamaculata (Pinto, 1926)	Nymph 5	February	2008
877	CCZ-331	Brazil	Bahia	Salvador	Patamares	Sylvatic	Triatoma tibiamaculata (Pinto, 1926)	Nymph 5	February	2008
878	CCZ-331	Brazil	Bahia	Salvador	Patamares	Sylvatic	Triatoma tibiamaculata (Pinto, 1926)	Nymph 3	February	2008
879	CCZ-332	Brazil	Bahia	Salvador	Patamares	Sylvatic	Triatoma tibiamaculata (Pinto, 1926)	Nymph 5	February	2008
894	CCZ-346	Brazil	Bahia	Salvador	Patamares	Sylvatic	Triatoma tibiamaculata (Pinto, 1926)	Adult	March	2008
895	CCZ-346	Brazil	Bahia	Salvador	Patamares	Sylvatic	Triatoma tibiamaculata (Pinto, 1926)	Adult	March	2008
896	CCZ-346	Brazil	Bahia	Salvador	Patamares	Sylvatic	Triatoma tibiamaculata (Pinto, 1926)	Nymph 5	March	2008
897	CCZ-346	Brazil	Bahia	Salvador	Patamares	Sylvatic	Triatoma tibiamaculata (Pinto, 1926)	Nymph 3	March	2008
898	CCZ-346	Brazil	Bahia	Salvador	Patamares	Sylvatic	Triatoma tibiamaculata (Pinto, 1926)	Nymph 3	March	2008
899	CCZ-346	Brazil	Bahia	Salvador	Patamares	Sylvatic	Triatoma tibiamaculata (Pinto, 1926)	Nymph 3	March	2008
901	CCZ-348	Brazil	Bahia	Salvador	Patamares	Sylvatic	Triatoma tibiamaculata (Pinto, 1926)	Adult	March	2008
919	CCZ-358	Brazil	Bahia	Salvador	Patamares	Sylvatic	Triatoma tibiamaculata (Pinto, 1926)	Nymph 4	April	2008
920	CCZ-358	Brazil	Bahia	Salvador	Patamares	Sylvatic	Triatoma tibiamaculata (Pinto, 1926)	Nymph 4	April	2008
924	CCZ-360	Brazil	Bahia	Salvador	Patamares	Sylvatic	Triatoma tibiamaculata (Pinto, 1926)	Nymph 3	April	2008
925	CCZ-360	Brazil	Bahia	Salvador	Patamares	Sylvatic	Triatoma tibiamaculata (Pinto, 1926)	Nymph 2	April	2008
926	CCZ-361	Brazil	Bahia	Salvador	Patamares	Sylvatic	Triatoma tibiamaculata (Pinto, 1926)	Adult	April	2008
986	CCZ-381	Brazil	Bahia	Salvador	Patamares	Sylvatic	Triatoma tibiamaculata (Pinto, 1926)	Adult	June	2008
990	CCZ-380	Brazil	Bahia	Salvador	Patamares	Sylvatic	Triatoma tibiamaculata (Pinto, 1926)	Nymph 5	June	2008
995	CCZ-387	Brazil	Bahia	Salvador	Horto Florestal	Sylvatic	Triatoma tibiamaculata (Pinto, 1926)	Adult	September	2008
998	CCZ-339	Brazil	Bahia	Salvador	Patamares	Sylvatic	Triatoma tibiamaculata (Pinto, 1926)	Adult	September	2008
1000	CCZ-341	Brazil	Bahia	Salvador	Patamares	Sylvatic	Triatoma tibiamaculata (Pinto, 1926)	Adult	March	2008
1001	CCZ-342	Brazil	Bahia	Salvador	Patamares	Sylvatic	Triatoma tibiamaculata (Pinto, 1926)	Adult	March	2008
1003	CCZ-344	Brazil	Bahia	Salvador	Patamares	Sylvatic	Triatoma tibiamaculata (Pinto, 1926)	Adult	March	2008
1013	CCZ-398	Brazil	Bahia	Salvador	Patamares	Sylvatic	Triatoma tibiamaculata (Pinto, 1926)	Adult	October	2008
1014	CCZ-398	Brazil	Bahia	Salvador	Patamares	Sylvatic	Triatoma tibiamaculata (Pinto, 1926)	Adult	October	2008
1015	CCZ-398	Brazil	Bahia	Salvador	Patamares	Sylvatic	Triatoma tibiamaculata (Pinto, 1926)	Nymph 3	October	2008
1021	CCZ-404	Brazil	Bahia	Salvador	Patamares	Sylvatic	Triatoma tibiamaculata (Pinto, 1926)	Nymph 1	October	2008
1022	CCZ-404	Brazil	Bahia	Salvador	Patamares	Sylvatic	Triatoma tibiamaculata (Pinto, 1926)	Nymph 1	October	2008
1023	CCZ-404	Brazil	Bahia	Salvador	Patamares	Sylvatic	Triatoma tibiamaculata (Pinto, 1926)	Nymph 2	October	2008
1024	CCZ-404	Brazil	Bahia	Salvador	Patamares	Sylvatic	Triatoma tibiamaculata (Pinto, 1926)	Nymph 2	October	2008
1025	CCZ-404	Brazil	Bahia	Salvador	Patamares	Sylvatic	Triatoma tibiamaculata (Pinto, 1926)	Nymph 2	October	2008
1026	CCZ-404	Brazil	Bahia	Salvador	Patamares	Sylvatic	Triatoma tibiamaculata (Pinto, 1926)	Nymph 3	October	2008
1027	CCZ-404	Brazil	Bahia	Salvador	Patamares	Sylvatic	Triatoma tibiamaculata (Pinto, 1926)	Nymph 3	October	2008
1028	CCZ-406	Brazil	Bahia	Salvador	Patamares	Sylvatic	Triatoma tibiamaculata (Pinto, 1926)	Adult	November	2008
1031	CCZ-409	Brazil	Bahia	Salvador	Patamares	Sylvatic	Triatoma tibiamaculata (Pinto, 1926)	Nymph 3	November	2008
1034	CCZ-412	Brazil	Bahia	Salvador	Patamares	Sylvatic	Triatoma tibiamaculata (Pinto, 1926)	Adult	November	2008
1035	CCZ-413	Brazil	Bahia	Salvador	Patamares	Sylvatic	Triatoma tibiamaculata (Pinto, 1926)	Adult	November	2008
1040	CCZ-418	Brazil	Bahia	Salvador	Patamares	Sylvatic	Triatoma tibiamaculata (Pinto, 1926)	Adult	November	2008
1041	CCZ-419	Brazil	Bahia	Salvador	Patamares	Sylvatic	Triatoma tibiamaculata (Pinto, 1926)	Adult	November	2008
1066	CCZ-439	Brazil	Bahia	Salvador	Patamares	Sylvatic	Triatoma tibiamaculata (Pinto, 1926)	Adult	January	2009
1069	CCZ-442	Brazil	Bahia	Salvador	Patamares	Sylvatic	Triatoma tibiamaculata (Pinto, 1926)	Adult	January	2009
1081	CCZ-454	Brazil	Bahia	Salvador	Patamares	Sylvatic	Triatoma tibiamaculata (Pinto, 1926)	Adult	March	2009
1137	CCZ-484	Brazil	Bahia	Salvador	Patamares	Sylvatic	Triatoma tibiamaculata (Pinto, 1926)	Adult	July	2009
1138	CCZ-484	Brazil	Bahia	Salvador	Patamares	Sylvatic	Triatoma tibiamaculata (Pinto, 1926)	Adult	July	2009
1139	CCZ-484	Brazil	Bahia	Salvador	Patamares	Sylvatic	Triatoma tibiamaculata (Pinto, 1926)	Adult	July	2009
1140	CCZ-484	Brazil	Bahia	Salvador	Patamares	Sylvatic	Triatoma tibiamaculata (Pinto, 1926)	Adult	July	2009
1141	CCZ-484	Brazil	Bahia	Salvador	Patamares	Sylvatic	Triatoma tibiamaculata (Pinto, 1926)	Adult	July	2009
1142	CCZ-484	Brazil	Bahia	Salvador	Patamares	Sylvatic	Triatoma tibiamaculata (Pinto, 1926)	Adult	July	2009
1258	CCZ-542	Brazil	Bahia	Salvador	Patamares	Sylvatic	Triatoma tibiamaculata (Pinto, 1926)	Adult	December	2009
1259	CCZ-542	Brazil	Bahia	Salvador	Patamares	Sylvatic	Triatoma tibiamaculata (Pinto, 1926)	Nymph 4	December	2009
1260	CCZ-542	Brazil	Bahia	Salvador	Patamares	Sylvatic	Triatoma tibiamaculata (Pinto, 1926)	Nymph 4	December	2009
1261	CCZ-542	Brazil	Bahia	Salvador	Patamares	Sylvatic	Triatoma tibiamaculata (Pinto, 1926)	Nymph 4	December	2009
1262	CCZ-542	Brazil	Bahia	Salvador	Patamares	Sylvatic	Triatoma tibiamaculata (Pinto, 1926)	Nymph 4	December	2009
1263	CCZ-542	Brazil	Bahia	Salvador	Patamares	Sylvatic	Triatoma tibiamaculata (Pinto, 1926)	Nymph 4	December	2009
1264	CCZ-542	Brazil	Bahia	Salvador	Patamares	Sylvatic	Triatoma tibiamaculata (Pinto, 1926)	Nymph 4	December	2009
1265	CCZ-542	Brazil	Bahia	Salvador	Patamares	Sylvatic	Triatoma tibiamaculata (Pinto, 1926)	Nymph 4	December	2009
1266	CCZ-542	Brazil	Bahia	Salvador	Patamares	Sylvatic	Triatoma tibiamaculata (Pinto, 1926)	Nymph 4	December	2009
1267	CCZ-542	Brazil	Bahia	Salvador	Patamares	Sylvatic	Triatoma tibiamaculata (Pinto, 1926)	Nymph 4	December	2009
1268	CCZ-542	Brazil	Bahia	Salvador	Patamares	Sylvatic	Triatoma tibiamaculata (Pinto, 1926)	Nymph 3	December	2009
1269	CCZ-542	Brazil	Bahia	Salvador	Patamares	Sylvatic	Triatoma tibiamaculata (Pinto, 1926)	Nymph 3	December	2009
1270	CCZ-542	Brazil	Bahia	Salvador	Patamares	Sylvatic	Triatoma tibiamaculata (Pinto, 1926)	Nymph 5	December	2009
1271	CCZ-542	Brazil	Bahia	Salvador	Patamares	Sylvatic	Triatoma tibiamaculata (Pinto, 1926)	Nymph 5	December	2009
1272	CCZ-542	Brazil	Bahia	Salvador	Patamares	Sylvatic	Triatoma tibiamaculata (Pinto, 1926)	Nymph 5	December	2009
1273	CCZ-542	Brazil	Bahia	Salvador	Patamares	Sylvatic	Triatoma tibiamaculata (Pinto, 1926)	Nymph 5	December	2009
1274	CCZ-542	Brazil	Bahia	Salvador	Patamares	Sylvatic	Triatoma tibiamaculata (Pinto, 1926)	Nymph 5	December	2009
1275	CCZ-542	Brazil	Bahia	Salvador	Patamares	Sylvatic	Triatoma tibiamaculata (Pinto, 1926)	Nymph 5	December	2009
1276	CCZ-542	Brazil	Bahia	Salvador	Patamares	Sylvatic	Triatoma tibiamaculata (Pinto, 1926)	Nymph 1	December	2009
1277	CCZ-543	Brazil	Bahia	Salvador	Patamares	Sylvatic	Triatoma tibiamaculata (Pinto, 1926)	Adult	December	2009
1278	CCZ-543	Brazil	Bahia	Salvador	Patamares	Sylvatic	Triatoma tibiamaculata (Pinto, 1926)	Adult	December	2009
1279	CCZ-543	Brazil	Bahia	Salvador	Patamares	Sylvatic	Triatoma tibiamaculata (Pinto, 1926)	Adult	December	2009
1280	CCZ-543	Brazil	Bahia	Salvador	Patamares	Sylvatic	Triatoma tibiamaculata (Pinto, 1926)	Adult	December	2009
1281	CCZ-543	Brazil	Bahia	Salvador	Patamares	Sylvatic	Triatoma tibiamaculata (Pinto, 1926)	Adult	December	2009
1282	CCZ-543	Brazil	Bahia	Salvador	Patamares	Sylvatic	Triatoma tibiamaculata (Pinto, 1926)	Adult	December	2009
1283	CCZ-543	Brazil	Bahia	Salvador	Patamares	Sylvatic	Triatoma tibiamaculata (Pinto, 1926)	Adult	December	2009
1284	CCZ-543	Brazil	Bahia	Salvador	Patamares	Sylvatic	Triatoma tibiamaculata (Pinto, 1926)	Adult	December	2009
1285	CCZ-543	Brazil	Bahia	Salvador	Patamares	Sylvatic	Triatoma tibiamaculata (Pinto, 1926)	Adult	December	2009
1286	CCZ-543	Brazil	Bahia	Salvador	Patamares	Sylvatic	Triatoma tibiamaculata (Pinto, 1926)	Adult	December	2009
1287	CCZ-543	Brazil	Bahia	Salvador	Patamares	Sylvatic	Triatoma tibiamaculata (Pinto, 1926)	Adult	December	2009
1288	CCZ-543	Brazil	Bahia	Salvador	Patamares	Sylvatic	Triatoma tibiamaculata (Pinto, 1926)	Adult	December	2009
1289	CCZ-543	Brazil	Bahia	Salvador	Patamares	Sylvatic	Triatoma tibiamaculata (Pinto, 1926)	Adult	December	2009
1290	CCZ-543	Brazil	Bahia	Salvador	Patamares	Sylvatic	Triatoma tibiamaculata (Pinto, 1926)	Adult	December	2009
1291	CCZ-543	Brazil	Bahia	Salvador	Patamares	Sylvatic	Triatoma tibiamaculata (Pinto, 1926)	Adult	December	2009
1292	CCZ-543	Brazil	Bahia	Salvador	Patamares	Sylvatic	Triatoma tibiamaculata (Pinto, 1926)	Adult	December	2009
1293	CCZ-543	Brazil	Bahia	Salvador	Patamares	Sylvatic	Triatoma tibiamaculata (Pinto, 1926)	Adult	December	2009
1294	CCZ-543	Brazil	Bahia	Salvador	Patamares	Sylvatic	Triatoma tibiamaculata (Pinto, 1926)	Adult	December	2009
1295	CCZ-543	Brazil	Bahia	Salvador	Patamares	Sylvatic	Triatoma tibiamaculata (Pinto, 1926)	Adult	December	2009
1296	CCZ-543	Brazil	Bahia	Salvador	Patamares	Sylvatic	Triatoma tibiamaculata (Pinto, 1926)	Nymph 5	December	2009
1297	CCZ-543	Brazil	Bahia	Salvador	Patamares	Sylvatic	Triatoma tibiamaculata (Pinto, 1926)	Nymph 5	December	2009
1298	CCZ-543	Brazil	Bahia	Salvador	Patamares	Sylvatic	Triatoma tibiamaculata (Pinto, 1926)	Nymph 5	December	2009
1299	CCZ-543	Brazil	Bahia	Salvador	Patamares	Sylvatic	Triatoma tibiamaculata (Pinto, 1926)	Nymph 5	December	2009
1300	CCZ-543	Brazil	Bahia	Salvador	Patamares	Sylvatic	Triatoma tibiamaculata (Pinto, 1926)	Nymph 5	December	2009
1301	CCZ-543	Brazil	Bahia	Salvador	Patamares	Sylvatic	Triatoma tibiamaculata (Pinto, 1926)	Nymph 4	December	2009
1304	CCZ-546	Brazil	Bahia	Salvador	Patamares	Sylvatic	Triatoma tibiamaculata (Pinto, 1926)	Adult	December	2009
1305	CCZ-546	Brazil	Bahia	Salvador	Patamares	Sylvatic	Triatoma tibiamaculata (Pinto, 1926)	Adult	December	2009
1306	CCZ-546	Brazil	Bahia	Salvador	Patamares	Sylvatic	Triatoma tibiamaculata (Pinto, 1926)	Adult	December	2009
1307	CCZ-546	Brazil	Bahia	Salvador	Patamares	Sylvatic	Triatoma tibiamaculata (Pinto, 1926)	Adult	December	2009
1308	CCZ-546	Brazil	Bahia	Salvador	Patamares	Sylvatic	Triatoma tibiamaculata (Pinto, 1926)	Adult	December	2009
1309	CCZ-546	Brazil	Bahia	Salvador	Patamares	Sylvatic	Triatoma tibiamaculata (Pinto, 1926)	Adult	December	2009
1310	CCZ-546	Brazil	Bahia	Salvador	Patamares	Sylvatic	Triatoma tibiamaculata (Pinto, 1926)	Adult	December	2009
1311	CCZ-546	Brazil	Bahia	Salvador	Patamares	Sylvatic	Triatoma tibiamaculata (Pinto, 1926)	Adult	December	2009
1312	CCZ-546	Brazil	Bahia	Salvador	Patamares	Sylvatic	Triatoma tibiamaculata (Pinto, 1926)	Adult	December	2009
1313	CCZ-546	Brazil	Bahia	Salvador	Patamares	Sylvatic	Triatoma tibiamaculata (Pinto, 1926)	Adult	December	2009
1314	CCZ-546	Brazil	Bahia	Salvador	Patamares	Sylvatic	Triatoma tibiamaculata (Pinto, 1926)	Nymph 5	December	2009
1315	CCZ-546	Brazil	Bahia	Salvador	Patamares	Sylvatic	Triatoma tibiamaculata (Pinto, 1926)	Nymph 5	December	2009
1316	CCZ-546	Brazil	Bahia	Salvador	Patamares	Sylvatic	Triatoma tibiamaculata (Pinto, 1926)	Nymph 4	December	2009
1317	CCZ-546	Brazil	Bahia	Salvador	Patamares	Sylvatic	Triatoma tibiamaculata (Pinto, 1926)	Nymph 4	December	2009
1318	CCZ-546	Brazil	Bahia	Salvador	Patamares	Sylvatic	Triatoma tibiamaculata (Pinto, 1926)	Nymph 4	December	2009
1319	CCZ-546	Brazil	Bahia	Salvador	Patamares	Sylvatic	Triatoma tibiamaculata (Pinto, 1926)	Nymph 4	December	2009
1320	CCZ-546	Brazil	Bahia	Salvador	Patamares	Sylvatic	Triatoma tibiamaculata (Pinto, 1926)	Nymph 3	December	2009
1321	CCZ-546	Brazil	Bahia	Salvador	Patamares	Sylvatic	Triatoma tibiamaculata (Pinto, 1926)	Nymph 2	December	2009
1422	CCZ-599	Brazil	Bahia	Salvador	Patamares	Sylvatic	Triatoma tibiamaculata (Pinto, 1926)	Adult	September	2010
1423	CCZ-599	Brazil	Bahia	Salvador	Patamares	Sylvatic	Triatoma tibiamaculata (Pinto, 1926)	Adult	September	2010

## Sheet: Sprdsheet 02 - T. tibiamaculata
T. tibiamaculata			Blood meals
Sample	Environment	T. cruzi	Avian	Marsupial	Ruminant	Rodent
628	Intradomiciliary	1	0	1	0	0
629	Intradomiciliary	1	0	1	0	0
631	Intradomiciliary	1	0	1	0	0
632	Intradomiciliary	1	0	1	0	0
633	Intradomiciliary	1	0	1	0	0
636	Intradomiciliary	1	0	1	0	0
637	Intradomiciliary	1	0	1	0	0
654	Intradomiciliary	1	0	1	0	0
655	Intradomiciliary	1	0	1	0	0
658	Intradomiciliary	0	1	0	0	0
730	Intradomiciliary	1	0	1	0	0
738	Intradomiciliary	0	1	0	0	0
766	Intradomiciliary	0	1	0	0	0
807	Intradomiciliary	0	1	0	0	0
838	Intradomiciliary	0	1	0	0	0
882	Intradomiciliary	0	1	1	0	0
918	Intradomiciliary	0	1	1	0	0
921	Intradomiciliary	1	1	0	0	0
932	Intradomiciliary	1	1	0	0	0
933	Intradomiciliary	1	1	0	0	0
987	Intradomiciliary	1	0	1	0	0
993	Intradomiciliary	1	1	0	0	0
996	Intradomiciliary	0	1	1	0	0
997	Intradomiciliary	1	1	0	0	0
999	Intradomiciliary	1	1	0	0	0
1002	Intradomiciliary	1	1	0	0	0
1007	Intradomiciliary	0	1	1	0	0
1008	Intradomiciliary	1	0	1	0	0
1009	Intradomiciliary	1	1	0	0	0
1019	Intradomiciliary	1	0	1	0	0
1020	Intradomiciliary	0	1	1	0	0
1036	Intradomiciliary	0	1	1	0	0
1037	Intradomiciliary	0	1	1	0	0
1046	Intradomiciliary	1	0	1	0	0
1058	Intradomiciliary	0	1	1	0	0
1076	Intradomiciliary	1	0	1	0	0
1080	Intradomiciliary	1	0	1	0	0
1086	Intradomiciliary	0	1	1	0	0
1110	Intradomiciliary	1	0	1	0	0
1124	Intradomiciliary	1	0	1	0	0
1135	Intradomiciliary	1	0	1	0	0
1148	Intradomiciliary	1	0	1	0	0
1149	Intradomiciliary	0	1	1	0	0
1153	Intradomiciliary	1	0	1	0	0
1162	Intradomiciliary	1	0	1	0	0
1177	Intradomiciliary	1	0	1	0	0
1178	Intradomiciliary	1	0	1	0	0
1180	Intradomiciliary	1	0	1	0	0
1210	Intradomiciliary	1	0	1	0	0
1211	Intradomiciliary	1	0	1	0	0
1328	Intradomiciliary	0	1	1	0	0
1345	Intradomiciliary	1	0	1	0	0
1403	Intradomiciliary	1	0	1	0	0
1427	Intradomiciliary	1	0	1	0	0
1440	Intradomiciliary	0	1	1	0	0
1441	Intradomiciliary	1	0	1	0	0
1443	Intradomiciliary	0	1	1	0	0
1447	Intradomiciliary	1	0	1	0	0
1480	Intradomiciliary	1	0	1	0	0
1483	Intradomiciliary	1	0	1	0	0
1484	Intradomiciliary	0	1	1	0	0
1485	Intradomiciliary	1	0	1	0	0
1487	Intradomiciliary	1	0	0	0	0
1502	Intradomiciliary	1	0	0	0	0
1506	Intradomiciliary	1	0	0	0	0
1507	Intradomiciliary	0	1	1	0	0
1512	Intradomiciliary	0	1	1	0	0
1518	Intradomiciliary	0	1	1	0	0
1522	Intradomiciliary	0	1	0	0	0
1530	Intradomiciliary	1	1	1	0	0
1713	Intradomiciliary	0	1	0	0	0
1721	Intradomiciliary	0	1	0	0	0
623	Peridomiciliary	0	0	0	1	1
626	Peridomiciliary	1	0	0	0	0
627	Peridomiciliary	1	0	0	0	0
638	Peridomiciliary	0	0	0	0	1
641	Peridomiciliary	1	0	0	0	0
642	Peridomiciliary	1	0	0	0	0
644	Peridomiciliary	0	0	0	0	1
648	Peridomiciliary	0	0	0	0	1
656	Peridomiciliary	1	0	0	0	0
682	Peridomiciliary	0	0	0	0	1
727	Peridomiciliary	0	0	0	0	1
739	Peridomiciliary	0	0	0	0	1
884	Peridomiciliary	0	0	0	0	1
890	Peridomiciliary	0	0	0	0	1
900	Peridomiciliary	0	0	0	0	0
913	Peridomiciliary	1	0	0	0	0
930	Peridomiciliary	1	0	0	0	0
935	Peridomiciliary	1	0	0	0	0
937	Peridomiciliary	1	0	0	0	0
938	Peridomiciliary	1	0	0	0	0
943	Peridomiciliary	1	0	0	0	0
944	Peridomiciliary	1	0	0	0	0
948	Peridomiciliary	1	1	0	0	0
949	Peridomiciliary	1	0	0	0	0
950	Peridomiciliary	1	0	0	0	0
953	Peridomiciliary	1	0	0	0	0
954	Peridomiciliary	1	0	0	0	0
956	Peridomiciliary	1	0	0	0	0
961	Peridomiciliary	1	0	0	0	0
962	Peridomiciliary	1	0	0	0	0
966	Peridomiciliary	1	0	0	0	1
1017	Peridomiciliary	1	0	0	0	0
1038	Peridomiciliary	0	0	0	0	0
1039	Peridomiciliary	1	0	0	0	0
1047	Peridomiciliary	1	0	0	0	0
1048	Peridomiciliary	1	0	0	0	0
1049	Peridomiciliary	1	0	0	0	0
1050	Peridomiciliary	0	0	0	0	0
1052	Peridomiciliary	1	0	0	0	0
1053	Peridomiciliary	1	0	0	0	0
1070	Peridomiciliary	1	0	0	0	0
1072	Peridomiciliary	0	0	0	0	0
1079	Peridomiciliary	0	0	0	0	0
1085	Peridomiciliary	1	0	0	0	0
1087	Peridomiciliary	1	0	0	0	0
1111	Peridomiciliary	0	0	0	0	0
1116	Peridomiciliary	1	0	0	0	0
1117	Peridomiciliary	1	0	0	0	0
1118	Peridomiciliary	1	0	0	0	0
1120	Peridomiciliary	1	0	0	0	0
1121	Peridomiciliary	0	0	0	0	0
1122	Peridomiciliary	1	0	0	0	0
1123	Peridomiciliary	0	0	0	0	0
1136	Peridomiciliary	1	1	0	0	0
1152	Peridomiciliary	0	1	0	0	0
1156	Peridomiciliary	1	1	0	0	0
1158	Peridomiciliary	1	1	0	0	0
1160	Peridomiciliary	0	1	0	0	0
1166	Peridomiciliary	0	1	0	0	0
1184	Peridomiciliary	0	1	0	0	0
1185	Peridomiciliary	0	1	0	1	0
1186	Peridomiciliary	0	1	0	0	0
1189	Peridomiciliary	0	1	0	0	0
1191	Peridomiciliary	0	1	0	0	0
1204	Peridomiciliary	0	1	0	0	0
1209	Peridomiciliary	0	1	0	0	0
1212	Peridomiciliary	0	1	0	0	0
1218	Peridomiciliary	0	1	0	0	0
1360	Peridomiciliary	1	1	0	0	0
1361	Peridomiciliary	1	1	0	0	0
1362	Peridomiciliary	1	1	0	0	0
1363	Peridomiciliary	1	1	0	0	0
1367	Peridomiciliary	1	1	0	0	0
1369	Peridomiciliary	1	1	0	0	0
1370	Peridomiciliary	1	1	0	0	0
1408	Peridomiciliary	0	1	0	0	0
1446	Peridomiciliary	0	1	0	0	0
1450	Peridomiciliary	0	1	0	0	0
1451	Peridomiciliary	1	1	0	0	0
1452	Peridomiciliary	0	1	0	0	0
1460	Peridomiciliary	0	1	0	0	0
1461	Peridomiciliary	0	1	0	0	0
1462	Peridomiciliary	0	1	0	0	0
1464	Peridomiciliary	0	1	0	0	0
1466	Peridomiciliary	0	1	0	0	0
1467	Peridomiciliary	0	1	0	0	0
1468	Peridomiciliary	0	1	0	0	0
1469	Peridomiciliary	0	1	0	0	0
1473	Peridomiciliary	0	1	0	0	0
1475	Peridomiciliary	0	1	0	0	0
1476	Peridomiciliary	0	1	0	0	0
1513	Peridomiciliary	0	1	0	0	0
1514	Peridomiciliary	1	1	0	0	0
1515	Peridomiciliary	0	1	0	0	0
1529	Peridomiciliary	0	1	0	0	0
1712	Peridomiciliary	0	1	0	0	0
1719	Peridomiciliary	0	1	0	0	0
1733	Peridomiciliary	1	1	0	0	0
1734	Peridomiciliary	0	1	0	0	0
1735	Peridomiciliary	1	1	0	0	0
1736	Peridomiciliary	0	1	0	1	0
1737	Peridomiciliary	0	1	0	1	0
1738	Peridomiciliary	1	1	0	0	0
1739	Peridomiciliary	1	1	0	0	0
713	Sylvatic	0	0	0	0	0
720	Sylvatic	0	0	0	1	0
724	Sylvatic	0	0	1	0	0
728	Sylvatic	0	0	1	0	0
729	Sylvatic	0	0	0	1	0
742	Sylvatic	0	0	0	1	0
745	Sylvatic	1	0	1	0	0
746	Sylvatic	1	0	1	0	0
748	Sylvatic	0	0	0	1	0
757	Sylvatic	1	0	1	0	0
770	Sylvatic	1	0	1	0	0
772	Sylvatic	1	0	1	0	0
790	Sylvatic	1	0	1	0	0
797	Sylvatic	0	0	0	1	0
798	Sylvatic	0	0	1	0	0
799	Sylvatic	0	0	0	1	0
801	Sylvatic	0	0	0	1	0
805	Sylvatic	0	0	0	1	0
813	Sylvatic	0	0	1	0	0
839	Sylvatic	1	0	1	0	0
858	Sylvatic	1	0	1	0	0
859	Sylvatic	0	1	0	0	0
871	Sylvatic	1	1	0	1	0
1013	Sylvatic	1	0	1	0	0
1014	Sylvatic	1	0	1	0	0
1026	Sylvatic	1	1	0	0	0
1027	Sylvatic	1	1	0	0	0
1140	Sylvatic	1	1	0	0	0
1260	Sylvatic	1	1	0	0	0
1263	Sylvatic	1	0	1	0	0
1264	Sylvatic	1	0	1	0	0
1270	Sylvatic	0	1	0	1	0
1271	Sylvatic	1	0	1	0	0
1272	Sylvatic	1	0	1	0	0
1273	Sylvatic	0	1	1	0	0
1278	Sylvatic	1	1	0	0	0

## Sheet: 01
Contagem de T. cruzi mol. det.	Rótulos de Coluna
Rótulos de Linha	Intradomiciliary	Peridomiciliary	Silvatic	Total Geral
1	47	52	20	119
0	25	52	16	93
Total Geral	72	104	36	212

## Sheet: 02
Contagem de T. cruzi mol. typing	Rótulos de Coluna
Rótulos de Linha	Intradomiciliary	Peridomiciliary	Silvatic	Total Geral
0	25	52	16	93
1	8	11	8	27
2	36	30	6	72
3	3	11	6	20
Total Geral	72	104	36	212

## Sheet: 03
Contagem de Environment of sampling	Rótulos de Coluna
Rótulos de Linha	Intradomiciliary	Peridomiciliary	Silvatic	Total Geral
1	34	52	9	95
0	38	52	27	117
Total Geral	72	104	36	212

## Sheet: 04
Contagem de Environment of sampling	Rótulos de Coluna
Rótulos de Linha	Intradomiciliary	Peridomiciliary	Silvatic	Total Geral
1	53		19	72
0	19	104	17	140
Total Geral	72	104	36	212

## Sheet: 05
Contagem de Environment of sampling	Rótulos de Coluna
Rótulos de Linha	Intradomiciliary	Peridomiciliary	Silvatic	Total Geral
1		4	10	14
0	72	100	26	198
Total Geral	72	104	36	212

## Sheet: 06
Contagem de Environment of sampling	Rótulos de Coluna
Rótulos de Linha	Intradomiciliary	Peridomiciliary	Silvatic	Total Geral
1		10		10
0	72	94	36	202
Total Geral	72	104	36	212

## Sheet: 07
Contagem de Environment of sampling	Rótulos de Coluna
Rótulos de Linha	Intradomiciliary	Peridomiciliary	Silvatic	Total Geral
1			2	2
0	72	104	34	210
Total Geral	72	104	36	212

[truncated: 5 more sheets: 08, 09, 10, 11, 12]
